# Supplementary material for: (4E)-4-[(2-Hy­droxy­anilino)methyl­idene]-1-phenyl­pyrazolidine-3,5-dione dimethyl sulfoxide hemisolvate
Source: Acta Crystallogr Sect E Struct Rep Online. 2013 Aug 10;69(Pt 9):o1408–9. doi: 10.1107/S1600536813022034 (PMC3884425; doi:10.1107/S1600536813022034)
Supplement: Supplementary file 1 [file e-69-o1408-sup1.cif]

##############################################################################
#                                                                            #
# This CIF contains the data in a paper accepted for publication in          #
# Acta Crystallographica Section E. It conforms to the requirements of       #
# Notes for Authors for Acta Crystallographica Section E, and has been       #
# peer reviewed under the auspices of the IUCr Commission on Journals.       #
#                                                                            #
# Full details of the Crystallographic Information File format               #
# are given in the paper "The Crystallographic Information File (CIF):       #
# a New Standard Archive File for Crystallography" by S. R. Hall, F. H.      #
# Allen and I. D. Brown [Acta Cryst. (1991), A47, 655-685].                  #
#                                                                            #
# The current version of the core CIF dictionary is obtainable from          #
# ftp://ftp.iucr.org/pub/cif_core.dic.                                       #
#                                                                            #
# Software is freely available for graphical display of the structure(s)     #
# in this CIF. For information consult the CIF software page                 #
# http://www.iucr.org/resources/cif/software.                                #
#                                                                            #
# This file may be used for bona fide research purposes within the           #
# scientific community so long as proper attribution is given to the journal # 
# article from which it was obtained.                                        #
#                                                                            #
##############################################################################
data_global
_audit_creation_method     'PLATON <TABLE ACC> option'
_journal_date_recd_electronic     2013-08-06
_journal_date_accepted     2013-08-07
_journal_name_full     'Acta Crystallographica, Section E'
_journal_year     2013
_journal_volume     69
_journal_issue      9
_journal_page_first     o1408
_journal_page_last     o1409
_journal_paper_category     QO
_journal_paper_doi     10.1107/S1600536813022034
_journal_coeditor_code     HG5338
_publ_contact_author_name
;
Mustafa R. Albayati
;
_publ_contact_author_address
;
Kirkuk University,
College of Science,
Department of Chemistry,
Kirkuk,
Iraq
;
_publ_contact_author_email     'shaabankamel@yahoo.com'
_publ_contact_author_fax     ?
_publ_contact_author_phone     ?
_publ_section_title
;
(4<i>E</i>)-4-[(2-Hydroxyanilino)methylidene]-1-phenylpyrazolidine-3,5-dione
dimethyl sulfoxide hemisolvate
;
loop_
    _publ_author_name
    _publ_author_address
    'Akkurt, Mehmet'
;
Department of Physics,
Faculty of Sciences,
Erciyes University,
38039 Kayseri,
Turkey
;
    'Mohamed, Shaaban K.'
;
Chemistry and Environmental Division,
Manchester Metropolitan University,
Manchester,
M1 5GD,
England
Chemistry Department,
Faculty of Science,
Minia University,
61519 El-Minia,
Egypt
;
    'Mahmoud A. A. Elremaily'
;
Department of Organic Chemistry,
Faculty of Science,
Institute of Biotechnology,
Granada University,
Granada E-18071,
Spain
Department of Chemistry,
Sohag University,
82524 Sohag,
Egypt
;
    'Eman. A. Ahmed'
;
Department of Chemistry,
University of Leicester,
Leicester,
England
;
    'Mustafa R. Albayati'
;
Kirkuk University,
College of Science,
Department of Chemistry,
Kirkuk,
Iraq
;
_publ_section_synopsis     .
data_I
_chemical_name_systematic
;\
(4<i>E</i>)-4-[(2-Hydroxyanilino)methylidene]-1-phenylpyrazolidine-\
3,5-dione dimethyl sulfoxide hemisolvate
;
_chemical_name_common     ?
_chemical_formula_moiety     'C16 H13 N3 O3, 0.5(C2 H6 O S)'
_chemical_formula_sum     'C17 H16 N3 O3.5 S0.5'
_chemical_formula_structural     ?
_chemical_formula_iupac     'C16 H13 N3 O3, 0.5C2 H6 O S'
_chemical_formula_weight     334.37
_chemical_melting_point     ?
_symmetry_cell_setting     triclinic
_symmetry_space_group_name_H-M     'P -1'
_symmetry_space_group_name_Hall     '-P 1'
loop_
    _symmetry_equiv_pos_site_id
    _symmetry_equiv_pos_as_xyz
    1 x,y,z
    2 -x,-y,-z
_cell_length_a     5.7740(2)
_cell_length_b     14.9402(6)
_cell_length_c     19.2441(7)
_cell_angle_alpha     106.0600(10)
_cell_angle_beta     93.4590(10)
_cell_angle_gamma     92.6530(10)
_cell_volume     1588.96(10)
_cell_formula_units_Z     4
_cell_measurement_reflns_used     9951
_cell_measurement_theta_min     2.75
_cell_measurement_theta_max     27.61
_cell_measurement_temperature     100(2)
_exptl_crystal_description     'prism'
_exptl_crystal_colour     'colourless'
_exptl_crystal_size_max     0.474
_exptl_crystal_size_mid     0.139
_exptl_crystal_size_min     0.062
_exptl_crystal_size_rad     ?
_exptl_crystal_density_diffrn     1.398
_exptl_crystal_density_meas     ?
_exptl_crystal_density_method     'Not Measured'
_exptl_crystal_F_000     700
loop_
    _exptl_crystal_face_index_h
    _exptl_crystal_face_index_k
    _exptl_crystal_face_index_l
    _exptl_crystal_face_perp_dist
    0.00 1.00 -2.00 0.0680
    0.00 -1.00 2.00 0.0400
    1.00 -1.00 0.00 0.2030
    -1.00 1.00 0.00 0.1530
    0.00 -3.00 -2.00 0.0280
    0.00 3.00 2.00 0.0310
_exptl_absorpt_coefficient_mu     0.162
_exptl_absorpt_correction_type     multi-scan
_exptl_absorpt_process_details     '(SADABS; Bruker, 2012)'
_exptl_absorpt_correction_T_min     0.973
_exptl_absorpt_correction_T_max     0.990
_exptl_special_details
;
;
_diffrn_ambient_temperature     100(2)
_diffrn_radiation_type     'MoK\a'
_diffrn_radiation_wavelength     0.71073
_diffrn_radiation_source     'sealed tube'
_diffrn_radiation_monochromator     'graphite'
_diffrn_measurement_device_type     'Bruker APEXII CCD'
_diffrn_measurement_method     '\f and \w scans'
_diffrn_detector_area_resol_mean     ?
_diffrn_reflns_number     25749
_diffrn_reflns_av_R_equivalents     0.0425
_diffrn_reflns_av_sigmaI/netI     0.0418
_diffrn_reflns_theta_min     2.27
_diffrn_reflns_theta_max     27.60
_diffrn_reflns_theta_full     25.24
_diffrn_measured_fraction_theta_max     0.997
_diffrn_measured_fraction_theta_full     0.999
_diffrn_reflns_limit_h_min     -7
_diffrn_reflns_limit_h_max     6
_diffrn_reflns_limit_k_min     -19
_diffrn_reflns_limit_k_max     19
_diffrn_reflns_limit_l_min     -24
_diffrn_reflns_limit_l_max     25
_diffrn_reflns_reduction_process
;
;
_refine_special_details
;
Refinement on <i>F</i>^2^ for ALL reflections except those flagged by the user
for potential systematic errors. Weighted <i>R</i>-factors <i>wR</i> and all
goodnesses of fit <i>S</i> are based on <i>F</i>^2^, conventional
<i>R</i>-factors <i>R</i> are based on <i>F</i>, with <i>F</i> set to zero for
negative <i>F</i>^2^. The observed criterion of <i>F</i>^2^ > \s(<i>F</i>^2^)
is used only for calculating -<i>R</i>-factor-obs <i>etc</i>. and is not
relevant to the choice of reflections for refinement. <i>R</i>-factors based
on <i>F</i>^2^ are statistically about twice as large as those based on
<i>F</i>, and <i>R</i>-factors based on ALL data will be even larger.
;
_reflns_number_total     7370
_reflns_number_gt     5874
_reflns_threshold_expression     I>2\s(I)
_refine_ls_structure_factor_coef     Fsqd
_refine_ls_matrix_type     full
_refine_ls_R_factor_all     0.0596
_refine_ls_R_factor_gt     0.0440
_refine_ls_wR_factor_gt     0.1046
_refine_ls_wR_factor_ref     0.1122
_refine_ls_goodness_of_fit_ref     1.015
_refine_ls_restrained_S_all     1.015
_refine_ls_number_reflns     7370
_refine_ls_number_parameters     453
_refine_ls_number_restraints     6
_refine_ls_number_constraints     ?
_refine_ls_hydrogen_treatment     constr
_refine_ls_weighting_scheme     calc
_refine_ls_weighting_details
              'W=1/[\S^2^(FO^2^)+(0.0457P)^2^+1.0131P] WHERE P=(FO^2^+2FC^2^)/3'
_atom_sites_solution_primary     ?
_atom_sites_solution_secondary     ?
_refine_ls_shift/su_max     0.001
_refine_ls_shift/su_mean     0.000
_refine_diff_density_max     0.397
_refine_diff_density_min     -0.513
_refine_ls_extinction_method     'none'
_refine_ls_abs_structure_details     ?
_refine_ls_abs_structure_Flack     .
loop_
    _atom_type_symbol
    _atom_type_description
    _atom_type_scat_dispersion_real
    _atom_type_scat_dispersion_imag
    _atom_type_scat_source
    C C 0.0033 0.0016 ' International Tables Vol C Tables 4.2.6.8 and 6.1.1.4'
    H H 0.0000 0.0000 ' International Tables Vol C Tables 4.2.6.8 and 6.1.1.4'
    N N 0.0061 0.0033 ' International Tables Vol C Tables 4.2.6.8 and 6.1.1.4'
    O O 0.0106 0.0060 ' International Tables Vol C Tables 4.2.6.8 and 6.1.1.4'
    S S 0.1246 0.1234 ' International Tables Vol C Tables 4.2.6.8 and 6.1.1.4'
_computing_data_collection     'APEX2 (Bruker, 2013)'
_computing_cell_refinement     'SAINT (Bruker, 2013)'
_computing_data_reduction     'SAINT (Bruker, 2013)'
_computing_structure_solution     'SIR97 (Altomare <i>et al.</i>, 1999)'
_computing_structure_refinement     'SHELXL97 (Sheldrick, 2008)'
_computing_molecular_graphics     'ORTEP-3 for Windows (Farrugia, 2012)'
_computing_publication_material
                                'WinGX (Farrugia, 2012) and PLATON (Spek, 2009)'
loop_
    _atom_site_type_symbol
    _atom_site_label
    _atom_site_fract_x
    _atom_site_fract_y
    _atom_site_fract_z
    _atom_site_U_iso_or_equiv
    _atom_site_thermal_displace_type
    _atom_site_calc_flag
    _atom_site_refinement_flags
    _atom_site_occupancy
    _atom_site_disorder_assembly
    _atom_site_disorder_group
    O O1 1.0470(2) 0.31031(8) 0.80151(7) 0.0235(3) Uani d D 1.000 . .
    O O2 0.65665(19) -0.04836(8) 0.93836(7) 0.0239(4) Uani d . 1.000 . .
    O O3 1.2614(2) 0.09699(8) 0.84559(7) 0.0249(4) Uani d . 1.000 . .
    N N1 0.8575(2) 0.19791(9) 0.86858(7) 0.0176(4) Uani d D 1.000 . .
    N N2 1.0350(2) -0.07965(9) 0.91086(7) 0.0165(4) Uani d . 1.000 . .
    N N3 1.2123(2) -0.04078(9) 0.87775(8) 0.0187(4) Uani d D 1.000 . .
    C C1 0.8647(3) 0.34333(11) 0.83966(8) 0.0182(4) Uani d . 1.000 . .
    C C2 0.7821(3) 0.43089(11) 0.84613(9) 0.0236(5) Uani d . 1.000 . .
    C C3 0.5912(3) 0.45743(11) 0.88502(10) 0.0258(5) Uani d . 1.000 . .
    C C4 0.4791(3) 0.39733(11) 0.91716(9) 0.0236(5) Uani d . 1.000 . .
    C C5 0.5609(3) 0.30982(11) 0.91163(9) 0.0203(4) Uani d . 1.000 . .
    C C6 0.7542(3) 0.28328(10) 0.87382(8) 0.0166(4) Uani d . 1.000 . .
    C C7 0.7803(3) 0.12843(10) 0.89313(8) 0.0174(4) Uani d . 1.000 . .
    C C8 0.9069(3) 0.05182(10) 0.89051(8) 0.0162(4) Uani d . 1.000 . .
    C C9 0.8422(3) -0.02722(10) 0.91639(8) 0.0162(4) Uani d . 1.000 . .
    C C10 1.1384(3) 0.04256(10) 0.86849(9) 0.0178(4) Uani d . 1.000 . .
    C C11 1.0542(3) -0.17105(10) 0.91722(8) 0.0154(4) Uani d . 1.000 . .
    C C12 0.8869(3) -0.21227(11) 0.95024(8) 0.0184(4) Uani d . 1.000 . .
    C C13 0.9161(3) -0.30103(11) 0.95758(9) 0.0217(5) Uani d . 1.000 . .
    C C14 1.1073(3) -0.34943(11) 0.93344(9) 0.0228(5) Uani d . 1.000 . .
    C C15 1.2715(3) -0.30817(11) 0.90057(10) 0.0238(5) Uani d . 1.000 . .
    C C16 1.2464(3) -0.21971(11) 0.89186(9) 0.0200(5) Uani d . 1.000 . .
    O O4 0.3509(2) 0.22169(9) 0.47285(7) 0.0331(4) Uani d D 1.000 . .
    O O5 1.2172(2) 0.43434(8) 0.73963(6) 0.0242(4) Uani d . 1.000 . .
    O O6 0.8410(2) 0.39366(8) 0.50665(6) 0.0230(3) Uani d . 1.000 . .
    N N4 0.6176(2) 0.29482(9) 0.59083(7) 0.0197(4) Uani d D 1.000 . .
    N N5 1.2770(2) 0.49105(9) 0.64119(7) 0.0179(4) Uani d . 1.000 . .
    N N6 1.1791(2) 0.47253(10) 0.56906(7) 0.0195(4) Uani d D 1.000 . .
    C C17 0.2873(3) 0.19598(12) 0.53154(9) 0.0244(5) Uani d . 1.000 . .
    C C18 0.0972(3) 0.13555(13) 0.53120(10) 0.0299(5) Uani d . 1.000 . .
    C C19 0.0470(3) 0.11388(13) 0.59430(11) 0.0321(6) Uani d . 1.000 . .
    C C20 0.1841(3) 0.15263(13) 0.65813(10) 0.0305(6) Uani d . 1.000 . .
    C C21 0.3754(3) 0.21364(12) 0.65940(9) 0.0248(5) Uani d . 1.000 . .
    C C22 0.4276(3) 0.23438(11) 0.59601(9) 0.0206(5) Uani d . 1.000 . .
    C C23 0.7898(3) 0.33169(11) 0.64012(9) 0.0188(4) Uani d . 1.000 . .
    C C24 0.9671(3) 0.38897(11) 0.62757(8) 0.0181(4) Uani d . 1.000 . .
    C C25 1.1586(3) 0.43738(10) 0.67724(8) 0.0182(4) Uani d . 1.000 . .
    C C26 0.9804(3) 0.41578(11) 0.56190(8) 0.0186(4) Uani d . 1.000 . .
    C C27 1.4860(3) 0.54793(10) 0.66204(8) 0.0176(4) Uani d . 1.000 . .
    C C28 1.5761(3) 0.57334(12) 0.73415(9) 0.0228(5) Uani d . 1.000 . .
    C C29 1.7817(3) 0.62903(12) 0.75405(10) 0.0270(5) Uani d . 1.000 . .
    C C30 1.8980(3) 0.66043(12) 0.70351(10) 0.0250(5) Uani d . 1.000 . .
    C C31 1.8058(3) 0.63606(12) 0.63225(9) 0.0232(5) Uani d . 1.000 . .
    C C32 1.6008(3) 0.58009(11) 0.61100(9) 0.0206(5) Uani d . 1.000 . .
    S S1 0.71959(8) 0.90279(3) 0.71557(2) 0.0305(2) Uani d . 1.000 . .
    O O7 0.8621(2) 0.87145(9) 0.65113(7) 0.0334(4) Uani d . 1.000 . .
    C C33 0.4512(4) 0.83276(15) 0.69636(13) 0.0416(7) Uani d . 1.000 . .
    C C34 0.6075(4) 1.00954(15) 0.70907(12) 0.0418(7) Uani d . 1.000 . .
    H H1 0.990(3) 0.1921(13) 0.8499(10) 0.0210 Uiso d DU 1.000 . .
    H H1A 1.108(4) 0.3515(13) 0.7841(11) 0.0350 Uiso d DU 1.000 . .
    H H2 0.85680 0.47250 0.82380 0.0280 Uiso c RU 1.000 . .
    H H3 0.53640 0.51760 0.88970 0.0310 Uiso c RU 1.000 . .
    H H3A 1.352(3) -0.0388(13) 0.8987(10) 0.0220 Uiso d DU 1.000 . .
    H H4 0.34620 0.41580 0.94300 0.0280 Uiso c RU 1.000 . .
    H H5 0.48430 0.26840 0.93370 0.0240 Uiso c RU 1.000 . .
    H H7 0.63340 0.13150 0.91310 0.0210 Uiso c RU 1.000 . .
    H H12 0.75470 -0.17990 0.96750 0.0220 Uiso c RU 1.000 . .
    H H13 0.80170 -0.32920 0.97980 0.0260 Uiso c RU 1.000 . .
    H H14 1.12570 -0.40990 0.93930 0.0270 Uiso c RU 1.000 . .
    H H15 1.40370 -0.34080 0.88370 0.0290 Uiso c RU 1.000 . .
    H H16 1.35980 -0.19250 0.86870 0.0240 Uiso c RU 1.000 . .
    H H4A 0.627(3) 0.3061(13) 0.5487(9) 0.0240 Uiso d DU 1.000 . .
    H H4B 0.269(4) 0.1914(16) 0.4344(10) 0.0500 Uiso d DU 1.000 . .
    H H6 1.177(3) 0.5205(11) 0.5509(10) 0.0230 Uiso d DU 1.000 . .
    H H18 0.00160 0.10910 0.48770 0.0360 Uiso c RU 1.000 . .
    H H19 -0.08260 0.07210 0.59380 0.0390 Uiso c RU 1.000 . .
    H H20 0.14760 0.13760 0.70120 0.0370 Uiso c RU 1.000 . .
    H H21 0.46890 0.24070 0.70320 0.0300 Uiso c RU 1.000 . .
    H H23 0.79180 0.31840 0.68570 0.0230 Uiso c RU 1.000 . .
    H H28 1.49740 0.55270 0.76940 0.0270 Uiso c RU 1.000 . .
    H H29 1.84370 0.64590 0.80310 0.0320 Uiso c RU 1.000 . .
    H H30 2.03920 0.69820 0.71760 0.0300 Uiso c RU 1.000 . .
    H H31 1.88370 0.65790 0.59740 0.0280 Uiso c RU 1.000 . .
    H H32 1.53910 0.56380 0.56190 0.0250 Uiso c RU 1.000 . .
    H H33A 0.38080 0.83310 0.64880 0.0620 Uiso c RU 1.000 . .
    H H33B 0.34500 0.85820 0.73370 0.0620 Uiso c RU 1.000 . .
    H H33C 0.48070 0.76860 0.69600 0.0620 Uiso c RU 1.000 . .
    H H34A 0.73610 1.05680 0.71500 0.0630 Uiso c RU 1.000 . .
    H H34B 0.50090 1.03090 0.74710 0.0630 Uiso c RU 1.000 . .
    H H34C 0.52370 0.99960 0.66140 0.0630 Uiso c RU 1.000 . .
loop_
    _atom_site_aniso_label
    _atom_site_aniso_U_11
    _atom_site_aniso_U_22
    _atom_site_aniso_U_33
    _atom_site_aniso_U_12
    _atom_site_aniso_U_13
    _atom_site_aniso_U_23
    O1 0.0266(6) 0.0209(6) 0.0281(6) 0.0018(5) 0.0080(5) 0.0139(5)
    O2 0.0160(6) 0.0201(6) 0.0412(7) 0.0035(4) 0.0091(5) 0.0161(5)
    O3 0.0213(6) 0.0220(6) 0.0378(7) 0.0022(5) 0.0096(5) 0.0174(5)
    N1 0.0173(7) 0.0149(6) 0.0222(7) 0.0021(5) 0.0031(5) 0.0075(5)
    N2 0.0139(6) 0.0140(6) 0.0243(7) 0.0008(5) 0.0050(5) 0.0090(5)
    N3 0.0135(6) 0.0177(6) 0.0290(7) 0.0021(5) 0.0062(6) 0.0124(6)
    C1 0.0208(8) 0.0168(7) 0.0170(8) -0.0007(6) -0.0019(6) 0.0059(6)
    C2 0.0320(9) 0.0171(8) 0.0248(9) 0.0001(7) 0.0017(7) 0.0115(6)
    C3 0.0376(10) 0.0145(8) 0.0274(9) 0.0065(7) 0.0013(7) 0.0088(6)
    C4 0.0277(9) 0.0195(8) 0.0246(9) 0.0073(7) 0.0046(7) 0.0065(6)
    C5 0.0233(8) 0.0163(7) 0.0236(8) 0.0017(6) 0.0031(7) 0.0091(6)
    C6 0.0198(8) 0.0121(7) 0.0175(8) 0.0003(6) -0.0029(6) 0.0047(6)
    C7 0.0159(7) 0.0147(7) 0.0217(8) 0.0001(6) 0.0003(6) 0.0058(6)
    C8 0.0158(7) 0.0141(7) 0.0190(8) -0.0011(6) 0.0010(6) 0.0056(6)
    C9 0.0152(7) 0.0141(7) 0.0200(8) 0.0015(6) 0.0014(6) 0.0057(6)
    C10 0.0185(8) 0.0148(7) 0.0209(8) 0.0015(6) 0.0028(6) 0.0061(6)
    C11 0.0168(7) 0.0119(7) 0.0176(7) -0.0001(6) -0.0024(6) 0.0052(5)
    C12 0.0179(8) 0.0183(7) 0.0202(8) 0.0018(6) 0.0026(6) 0.0073(6)
    C13 0.0241(8) 0.0197(8) 0.0235(8) -0.0024(6) 0.0008(7) 0.0108(6)
    C14 0.0262(9) 0.0157(7) 0.0283(9) 0.0010(6) -0.0041(7) 0.0103(6)
    C15 0.0194(8) 0.0169(8) 0.0350(10) 0.0046(6) 0.0004(7) 0.0071(7)
    C16 0.0161(8) 0.0167(7) 0.0288(9) 0.0007(6) 0.0016(6) 0.0089(6)
    O4 0.0378(8) 0.0395(8) 0.0194(6) -0.0165(6) -0.0023(6) 0.0081(5)
    O5 0.0292(7) 0.0270(6) 0.0188(6) -0.0069(5) -0.0028(5) 0.0126(5)
    O6 0.0244(6) 0.0276(6) 0.0176(6) -0.0066(5) -0.0017(5) 0.0095(5)
    N4 0.0226(7) 0.0205(7) 0.0174(7) -0.0027(5) 0.0025(6) 0.0079(5)
    N5 0.0202(7) 0.0210(7) 0.0137(6) -0.0012(5) 0.0004(5) 0.0077(5)
    N6 0.0222(7) 0.0236(7) 0.0137(6) -0.0039(6) -0.0011(5) 0.0085(5)
    C17 0.0282(9) 0.0221(8) 0.0219(8) -0.0017(7) 0.0047(7) 0.0043(6)
    C18 0.0293(10) 0.0280(9) 0.0275(9) -0.0079(7) 0.0025(7) 0.0012(7)
    C19 0.0299(10) 0.0266(9) 0.0373(11) -0.0098(7) 0.0108(8) 0.0048(8)
    C20 0.0343(10) 0.0294(9) 0.0302(10) -0.0033(8) 0.0123(8) 0.0114(7)
    C21 0.0262(9) 0.0252(9) 0.0237(9) -0.0004(7) 0.0039(7) 0.0079(7)
    C22 0.0204(8) 0.0171(8) 0.0249(8) -0.0006(6) 0.0050(7) 0.0063(6)
    C23 0.0233(8) 0.0171(7) 0.0178(8) 0.0023(6) 0.0036(6) 0.0073(6)
    C24 0.0213(8) 0.0171(7) 0.0164(8) 0.0013(6) 0.0022(6) 0.0056(6)
    C25 0.0214(8) 0.0161(7) 0.0185(8) 0.0006(6) 0.0035(6) 0.0070(6)
    C26 0.0197(8) 0.0182(7) 0.0185(8) 0.0004(6) 0.0027(6) 0.0061(6)
    C27 0.0180(8) 0.0162(7) 0.0191(8) 0.0018(6) 0.0024(6) 0.0057(6)
    C28 0.0271(9) 0.0242(8) 0.0187(8) -0.0026(7) 0.0022(7) 0.0092(6)
    C29 0.0297(10) 0.0286(9) 0.0223(9) -0.0059(7) -0.0057(7) 0.0095(7)
    C30 0.0206(8) 0.0245(8) 0.0299(9) -0.0047(7) -0.0009(7) 0.0092(7)
    C31 0.0232(8) 0.0244(8) 0.0240(9) -0.0003(7) 0.0069(7) 0.0093(7)
    C32 0.0224(8) 0.0224(8) 0.0173(8) 0.0000(6) 0.0029(6) 0.0061(6)
    S1 0.0324(3) 0.0342(3) 0.0215(2) 0.0017(2) 0.0025(2) 0.0020(2)
    O7 0.0256(7) 0.0396(8) 0.0272(7) -0.0041(6) 0.0038(5) -0.0030(6)
    C33 0.0305(11) 0.0439(12) 0.0501(13) 0.0012(9) 0.0145(10) 0.0106(10)
    C34 0.0533(14) 0.0372(11) 0.0369(11) 0.0086(10) 0.0160(10) 0.0102(9)
_geom_special_details
;
Bond distances, angles <i>etc</i>. have been calculated using the rounded
fractional coordinates. All su's are estimated from the variances of the
(full) variance-covariance matrix. The cell e.s.d.'s are taken into account in
the estimation of distances, angles and torsion angles
;
loop_
    _geom_bond_atom_site_label_1
    _geom_bond_atom_site_label_2
    _geom_bond_site_symmetry_1
    _geom_bond_site_symmetry_2
    _geom_bond_distance
    _geom_bond_publ_flag
    S1 C34 . . 1.782(2) no
    S1 O7 . . 1.5072(13) no
    S1 C33 . . 1.789(2) no
    O1 C1 . . 1.353(2) no
    O2 C9 . . 1.234(2) no
    O3 C10 . . 1.242(2) no
    O1 H1A . . 0.85(2) no
    O4 C17 . . 1.355(2) no
    O5 C25 . . 1.2412(19) no
    O6 C26 . . 1.2511(19) no
    O4 H4B . . 0.85(2) no
    N1 C7 . . 1.324(2) no
    N1 C6 . . 1.414(2) no
    N2 C11 . . 1.413(2) no
    N2 N3 . . 1.4212(18) no
    N2 C9 . . 1.383(2) no
    N3 C10 . . 1.388(2) no
    N1 H1 . . 0.863(18) no
    N3 H3A . . 0.875(18) no
    N4 C23 . . 1.318(2) no
    N4 C22 . . 1.414(2) no
    N5 C27 . . 1.413(2) no
    N5 N6 . . 1.4146(18) no
    N5 C25 . . 1.381(2) no
    N6 C26 . . 1.371(2) no
    N4 H4A . . 0.877(17) no
    N6 H6 . . 0.880(17) no
    C1 C6 . . 1.403(2) no
    C1 C2 . . 1.389(2) no
    C2 C3 . . 1.381(2) no
    C3 C4 . . 1.382(2) no
    C4 C5 . . 1.389(2) no
    C5 C6 . . 1.383(2) no
    C7 C8 . . 1.377(2) no
    C8 C10 . . 1.428(2) no
    C8 C9 . . 1.445(2) no
    C11 C16 . . 1.394(2) no
    C11 C12 . . 1.397(2) no
    C12 C13 . . 1.389(2) no
    C13 C14 . . 1.381(2) no
    C14 C15 . . 1.383(2) no
    C15 C16 . . 1.390(2) no
    C2 H2 . . 0.9500 no
    C3 H3 . . 0.9500 no
    C4 H4 . . 0.9500 no
    C5 H5 . . 0.9500 no
    C7 H7 . . 0.9500 no
    C12 H12 . . 0.9500 no
    C13 H13 . . 0.9500 no
    C14 H14 . . 0.9500 no
    C15 H15 . . 0.9500 no
    C16 H16 . . 0.9500 no
    C17 C22 . . 1.402(2) no
    C17 C18 . . 1.387(3) no
    C18 C19 . . 1.384(3) no
    C19 C20 . . 1.385(3) no
    C20 C21 . . 1.394(3) no
    C21 C22 . . 1.386(2) no
    C23 C24 . . 1.379(2) no
    C24 C25 . . 1.441(2) no
    C24 C26 . . 1.433(2) no
    C27 C32 . . 1.395(2) no
    C27 C28 . . 1.394(2) no
    C28 C29 . . 1.388(3) no
    C29 C30 . . 1.385(3) no
    C30 C31 . . 1.384(2) no
    C31 C32 . . 1.389(2) no
    C18 H18 . . 0.9500 no
    C19 H19 . . 0.9500 no
    C20 H20 . . 0.9500 no
    C21 H21 . . 0.9500 no
    C23 H23 . . 0.9500 no
    C28 H28 . . 0.9500 no
    C29 H29 . . 0.9500 no
    C30 H30 . . 0.9500 no
    C31 H31 . . 0.9500 no
    C32 H32 . . 0.9500 no
    C33 H33A . . 0.9800 no
    C33 H33B . . 0.9800 no
    C33 H33C . . 0.9800 no
    C34 H34A . . 0.9800 no
    C34 H34B . . 0.9800 no
    C34 H34C . . 0.9800 no
loop_
    _geom_angle_atom_site_label_1
    _geom_angle_atom_site_label_2
    _geom_angle_atom_site_label_3
    _geom_angle_site_symmetry_1
    _geom_angle_site_symmetry_2
    _geom_angle_site_symmetry_3
    _geom_angle
    _geom_angle_publ_flag
    O7 S1 C33 . . . 107.82(9) no
    O7 S1 C34 . . . 105.34(9) no
    C33 S1 C34 . . . 97.86(11) no
    C1 O1 H1A . . . 110.7(15) no
    C17 O4 H4B . . . 111.6(15) no
    C6 N1 C7 . . . 127.16(13) no
    N3 N2 C9 . . . 110.49(13) no
    N3 N2 C11 . . . 118.54(12) no
    C9 N2 C11 . . . 129.12(13) no
    N2 N3 C10 . . . 107.55(12) no
    C7 N1 H1 . . . 116.5(13) no
    C6 N1 H1 . . . 116.2(13) no
    C10 N3 H3A . . . 116.6(13) no
    N2 N3 H3A . . . 114.2(12) no
    C22 N4 C23 . . . 127.91(14) no
    C25 N5 C27 . . . 130.40(13) no
    N6 N5 C25 . . . 110.15(12) no
    N6 N5 C27 . . . 118.85(12) no
    N5 N6 C26 . . . 108.04(12) no
    C22 N4 H4A . . . 116.0(12) no
    C23 N4 H4A . . . 116.0(12) no
    N5 N6 H6 . . . 116.1(12) no
    C26 N6 H6 . . . 119.1(11) no
    O1 C1 C2 . . . 124.32(15) no
    O1 C1 C6 . . . 116.43(15) no
    C2 C1 C6 . . . 119.25(15) no
    C1 C2 C3 . . . 119.97(16) no
    C2 C3 C4 . . . 120.71(16) no
    C3 C4 C5 . . . 119.95(16) no
    C4 C5 C6 . . . 119.72(16) no
    C1 C6 C5 . . . 120.38(15) no
    N1 C6 C1 . . . 115.82(14) no
    N1 C6 C5 . . . 123.78(14) no
    N1 C7 C8 . . . 121.87(15) no
    C7 C8 C10 . . . 124.68(15) no
    C9 C8 C10 . . . 108.23(14) no
    C7 C8 C9 . . . 126.77(16) no
    N2 C9 C8 . . . 105.69(14) no
    O2 C9 N2 . . . 124.45(14) no
    O2 C9 C8 . . . 129.85(16) no
    N3 C10 C8 . . . 107.75(13) no
    O3 C10 C8 . . . 128.75(15) no
    O3 C10 N3 . . . 123.49(15) no
    N2 C11 C16 . . . 119.35(14) no
    N2 C11 C12 . . . 121.03(15) no
    C12 C11 C16 . . . 119.60(15) no
    C11 C12 C13 . . . 119.25(16) no
    C12 C13 C14 . . . 121.64(16) no
    C13 C14 C15 . . . 118.67(16) no
    C14 C15 C16 . . . 121.10(16) no
    C11 C16 C15 . . . 119.73(16) no
    C1 C2 H2 . . . 120.00 no
    C3 C2 H2 . . . 120.00 no
    C2 C3 H3 . . . 120.00 no
    C4 C3 H3 . . . 120.00 no
    C5 C4 H4 . . . 120.00 no
    C3 C4 H4 . . . 120.00 no
    C6 C5 H5 . . . 120.00 no
    C4 C5 H5 . . . 120.00 no
    C8 C7 H7 . . . 119.00 no
    N1 C7 H7 . . . 119.00 no
    C13 C12 H12 . . . 120.00 no
    C11 C12 H12 . . . 120.00 no
    C14 C13 H13 . . . 119.00 no
    C12 C13 H13 . . . 119.00 no
    C13 C14 H14 . . . 121.00 no
    C15 C14 H14 . . . 121.00 no
    C14 C15 H15 . . . 119.00 no
    C16 C15 H15 . . . 119.00 no
    C15 C16 H16 . . . 120.00 no
    C11 C16 H16 . . . 120.00 no
    O4 C17 C18 . . . 124.48(16) no
    O4 C17 C22 . . . 115.99(15) no
    C18 C17 C22 . . . 119.53(16) no
    C17 C18 C19 . . . 119.91(17) no
    C18 C19 C20 . . . 120.53(17) no
    C19 C20 C21 . . . 120.25(17) no
    C20 C21 C22 . . . 119.24(16) no
    C17 C22 C21 . . . 120.52(16) no
    N4 C22 C21 . . . 124.13(15) no
    N4 C22 C17 . . . 115.34(15) no
    N4 C23 C24 . . . 121.98(15) no
    C23 C24 C26 . . . 124.17(15) no
    C23 C24 C25 . . . 127.93(14) no
    C25 C24 C26 . . . 107.76(14) no
    N5 C25 C24 . . . 105.83(13) no
    O5 C25 N5 . . . 124.06(15) no
    O5 C25 C24 . . . 130.11(15) no
    N6 C26 C24 . . . 107.70(14) no
    O6 C26 C24 . . . 128.32(16) no
    O6 C26 N6 . . . 123.98(14) no
    N5 C27 C28 . . . 119.95(14) no
    C28 C27 C32 . . . 119.75(16) no
    N5 C27 C32 . . . 120.29(14) no
    C27 C28 C29 . . . 119.51(16) no
    C28 C29 C30 . . . 121.06(17) no
    C29 C30 C31 . . . 119.12(16) no
    C30 C31 C32 . . . 120.86(16) no
    C27 C32 C31 . . . 119.69(15) no
    C19 C18 H18 . . . 120.00 no
    C17 C18 H18 . . . 120.00 no
    C18 C19 H19 . . . 120.00 no
    C20 C19 H19 . . . 120.00 no
    C19 C20 H20 . . . 120.00 no
    C21 C20 H20 . . . 120.00 no
    C22 C21 H21 . . . 120.00 no
    C20 C21 H21 . . . 120.00 no
    C24 C23 H23 . . . 119.00 no
    N4 C23 H23 . . . 119.00 no
    C27 C28 H28 . . . 120.00 no
    C29 C28 H28 . . . 120.00 no
    C28 C29 H29 . . . 119.00 no
    C30 C29 H29 . . . 119.00 no
    C31 C30 H30 . . . 120.00 no
    C29 C30 H30 . . . 120.00 no
    C30 C31 H31 . . . 120.00 no
    C32 C31 H31 . . . 120.00 no
    C27 C32 H32 . . . 120.00 no
    C31 C32 H32 . . . 120.00 no
    S1 C33 H33A . . . 109.00 no
    S1 C33 H33B . . . 109.00 no
    S1 C33 H33C . . . 109.00 no
    H33A C33 H33B . . . 109.00 no
    H33A C33 H33C . . . 109.00 no
    H33B C33 H33C . . . 109.00 no
    S1 C34 H34A . . . 109.00 no
    S1 C34 H34B . . . 110.00 no
    S1 C34 H34C . . . 109.00 no
    H34A C34 H34B . . . 110.00 no
    H34A C34 H34C . . . 109.00 no
    H34B C34 H34C . . . 109.00 no
loop_
    _geom_torsion_atom_site_label_1
    _geom_torsion_atom_site_label_2
    _geom_torsion_atom_site_label_3
    _geom_torsion_atom_site_label_4
    _geom_torsion_site_symmetry_1
    _geom_torsion_site_symmetry_2
    _geom_torsion_site_symmetry_3
    _geom_torsion_site_symmetry_4
    _geom_torsion
    _geom_torsion_publ_flag
    C6 N1 C7 C8 . . . . -174.14(15) no
    C7 N1 C6 C5 . . . . 5.4(2) no
    C7 N1 C6 C1 . . . . -176.59(15) no
    C9 N2 C11 C12 . . . . -18.0(2) no
    C11 N2 N3 C10 . . . . 171.57(13) no
    C11 N2 C9 O2 . . . . 10.8(3) no
    N3 N2 C11 C16 . . . . 0.8(2) no
    C9 N2 C11 C16 . . . . 163.72(15) no
    C9 N2 N3 C10 . . . . 5.64(17) no
    C11 N2 C9 C8 . . . . -168.25(14) no
    N3 N2 C11 C12 . . . . 179.05(14) no
    N3 N2 C9 O2 . . . . 174.78(15) no
    N3 N2 C9 C8 . . . . -4.22(16) no
    N2 N3 C10 C8 . . . . -4.60(17) no
    N2 N3 C10 O3 . . . . 174.69(15) no
    C23 N4 C22 C17 . . . . -171.75(16) no
    C22 N4 C23 C24 . . . . 179.09(16) no
    C23 N4 C22 C21 . . . . 9.1(3) no
    N6 N5 C27 C28 . . . . 174.88(15) no
    N6 N5 C27 C32 . . . . -4.1(2) no
    C27 N5 C25 C24 . . . . -175.58(15) no
    N6 N5 C25 O5 . . . . 174.60(15) no
    C25 N5 C27 C28 . . . . -15.0(3) no
    C27 N5 C25 O5 . . . . 3.8(3) no
    C25 N5 C27 C32 . . . . 166.08(16) no
    C27 N5 N6 C26 . . . . 179.47(14) no
    C25 N5 N6 C26 . . . . 7.45(17) no
    N6 N5 C25 C24 . . . . -4.77(17) no
    N5 N6 C26 O6 . . . . 172.99(15) no
    N5 N6 C26 C24 . . . . -6.87(18) no
    C2 C1 C6 N1 . . . . -176.10(14) no
    O1 C1 C6 N1 . . . . 4.4(2) no
    O1 C1 C6 C5 . . . . -177.50(15) no
    C6 C1 C2 C3 . . . . -0.9(2) no
    O1 C1 C2 C3 . . . . 178.54(16) no
    C2 C1 C6 C5 . . . . 2.0(2) no
    C1 C2 C3 C4 . . . . -0.7(3) no
    C2 C3 C4 C5 . . . . 1.2(3) no
    C3 C4 C5 C6 . . . . -0.1(3) no
    C4 C5 C6 N1 . . . . 176.44(15) no
    C4 C5 C6 C1 . . . . -1.5(2) no
    N1 C7 C8 C10 . . . . 6.4(2) no
    N1 C7 C8 C9 . . . . 179.11(15) no
    C10 C8 C9 N2 . . . . 1.32(17) no
    C7 C8 C9 N2 . . . . -172.41(15) no
    C10 C8 C9 O2 . . . . -177.61(16) no
    C7 C8 C10 O3 . . . . -3.3(3) no
    C7 C8 C10 N3 . . . . 175.97(15) no
    C7 C8 C9 O2 . . . . 8.7(3) no
    C9 C8 C10 O3 . . . . -177.15(17) no
    C9 C8 C10 N3 . . . . 2.08(18) no
    N2 C11 C16 C15 . . . . 177.38(15) no
    C12 C11 C16 C15 . . . . -0.9(2) no
    N2 C11 C12 C13 . . . . -177.88(14) no
    C16 C11 C12 C13 . . . . 0.4(2) no
    C11 C12 C13 C14 . . . . 0.4(2) no
    C12 C13 C14 C15 . . . . -0.7(3) no
    C13 C14 C15 C16 . . . . 0.1(3) no
    C14 C15 C16 C11 . . . . 0.7(3) no
    O4 C17 C22 C21 . . . . 179.01(16) no
    C18 C17 C22 N4 . . . . 179.75(16) no
    O4 C17 C22 N4 . . . . -0.2(2) no
    O4 C17 C18 C19 . . . . -179.90(17) no
    C22 C17 C18 C19 . . . . 0.2(3) no
    C18 C17 C22 C21 . . . . -1.1(3) no
    C17 C18 C19 C20 . . . . 0.5(3) no
    C18 C19 C20 C21 . . . . -0.4(3) no
    C19 C20 C21 C22 . . . . -0.5(3) no
    C20 C21 C22 C17 . . . . 1.2(3) no
    C20 C21 C22 N4 . . . . -179.68(16) no
    N4 C23 C24 C26 . . . . 1.5(3) no
    N4 C23 C24 C25 . . . . 176.69(16) no
    C26 C24 C25 N5 . . . . 0.50(18) no
    C23 C24 C26 O6 . . . . 0.2(3) no
    C23 C24 C26 N6 . . . . -179.97(16) no
    C25 C24 C26 O6 . . . . -175.85(17) no
    C25 C24 C26 N6 . . . . 4.01(19) no
    C23 C24 C25 O5 . . . . 5.4(3) no
    C23 C24 C25 N5 . . . . -175.32(17) no
    C26 C24 C25 O5 . . . . -178.81(17) no
    N5 C27 C28 C29 . . . . 179.85(15) no
    C32 C27 C28 C29 . . . . -1.2(3) no
    N5 C27 C32 C31 . . . . 179.89(16) no
    C28 C27 C32 C31 . . . . 0.9(3) no
    C27 C28 C29 C30 . . . . 0.5(3) no
    C28 C29 C30 C31 . . . . 0.4(3) no
    C29 C30 C31 C32 . . . . -0.7(3) no
    C30 C31 C32 C27 . . . . 0.0(3) no
loop_
    _geom_hbond_atom_site_label_D
    _geom_hbond_atom_site_label_H
    _geom_hbond_atom_site_label_A
    _geom_hbond_site_symmetry_A
    _geom_hbond_distance_DH
    _geom_hbond_distance_HA
    _geom_hbond_distance_DA
    _geom_hbond_angle_DHA
    _geom_hbond_publ_flag
    N1 H1 O1 . 0.863(18) 2.23(2) 2.6235(18) 107.4(15) no
    N1 H1 O3 . 0.863(18) 2.154(19) 2.8265(17) 134.5(17) yes
    O1 H1A O5 . 0.85(2) 1.80(2) 2.6479(17) 174(2) yes
    N3 H3A O2 1_655 0.875(18) 1.902(18) 2.7740(17) 174(2) yes
    N4 H4A O4 . 0.877(17) 2.186(18) 2.6019(18) 108.6(15) no
    N4 H4A O6 . 0.877(17) 2.109(19) 2.8050(18) 135.8(15) yes
    O4 H4B S1 2_666 0.85(2) 2.846(19) 3.5767(14) 144.7(19) yes
    O4 H4B O7 2_666 0.85(2) 1.76(2) 2.6061(18) 172(2) yes
    N6 H6 O6 2_766 0.880(17) 1.915(18) 2.7831(19) 168.6(17) yes
    C7 H7 O3 1_455 0.95 2.40 3.055(2) 126 no
    C12 H12 O2 . 0.95 2.27 2.897(2) 122 no
    C16 H16 N3 . 0.95 2.42 2.775(2) 102 no
    C28 H28 O5 . 0.95 2.27 2.893(2) 123 no
    C32 H32 N6 . 0.95 2.46 2.801(2) 101 no
    C34 H34B O3 1_465 0.98 2.43 3.403(3) 175 yes
    C29 H29 Cg3 1_665 0.95 2.64 3.548(2) 160 yes
    C33 H33C Cg6 1_455 0.98 2.74 3.690(2) 163 yes
_iucr_refine_instructions_details
;
TITL E25 in P-1
CELL  0.71073   5.7740  14.9402  19.2441  106.060   93.459   92.653
ZERR     2.00   0.0002   0.0006   0.0007    0.001    0.001    0.001
LATT   1
SFAC  C    H    N    O    S
UNIT  68   64   12   14   2
MERG   2
DFIX     0.880   0.020 N3 H3A
DFIX     0.880   0.020 N6 H6
DFIX     0.880   0.020 N1 H1
DFIX     0.880   0.020 N4 H4A
DFIX     0.840   0.020 O1 H1A
DFIX     0.840   0.020 O4 H4B
FMAP    2
PLAN    5
SIZE     0.06   0.14   0.47
ACTA
BOND   $H
CONF
LIST   4
L.S.  13
TEMP  -173.15
WGHT    0.045700    1.013100
FVAR       0.12914
MOLE    1
C1    1    0.864698    0.343327    0.839662    11.00000    0.02084    0.01677 =
         0.01697    0.00586   -0.00194   -0.00072
C2    1    0.782066    0.430893    0.846130    11.00000    0.03201    0.01708 =
         0.02484    0.01147    0.00169    0.00005
AFIX  43
H2    2    0.856810    0.472509    0.823816    11.00000   -1.20000
AFIX   0
C3    1    0.591200    0.457432    0.885015    11.00000    0.03759    0.01453 =
         0.02736    0.00884    0.00128    0.00647
AFIX  43
H3    2    0.536380    0.517647    0.889714    11.00000   -1.20000
AFIX   0
C4    1    0.479120    0.397326    0.917161    11.00000    0.02771    0.01949 =
         0.02463    0.00646    0.00459    0.00731
AFIX  43
H4    2    0.346239    0.415840    0.943026    11.00000   -1.20000
AFIX   0
C5    1    0.560884    0.309821    0.911628    11.00000    0.02335    0.01631 =
         0.02363    0.00909    0.00312    0.00169
AFIX  43
H5    2    0.484314    0.268388    0.933726    11.00000   -1.20000
AFIX   0
C6    1    0.754206    0.283282    0.873817    11.00000    0.01982    0.01210 =
         0.01747    0.00474   -0.00293    0.00027
C7    1    0.780275    0.128429    0.893128    11.00000    0.01586    0.01468 =
         0.02166    0.00580    0.00034    0.00005
AFIX  43
H7    2    0.633378    0.131513    0.913105    11.00000   -1.20000
AFIX   0
C8    1    0.906865    0.051822    0.890512    11.00000    0.01578    0.01414 =
         0.01897    0.00564    0.00101   -0.00106
C9    1    0.842181   -0.027217    0.916389    11.00000    0.01523    0.01411 =
         0.01999    0.00566    0.00141    0.00146
C10   1    1.138408    0.042557    0.868488    11.00000    0.01848    0.01476 =
         0.02094    0.00610    0.00275    0.00154
C11   1    1.054190   -0.171053    0.917219    11.00000    0.01679    0.01185 =
         0.01755    0.00517   -0.00241   -0.00014
C12   1    0.886933   -0.212266    0.950241    11.00000    0.01791    0.01826 =
         0.02018    0.00726    0.00264    0.00179
AFIX  43
H12   2    0.754695   -0.179934    0.967487    11.00000   -1.20000
AFIX   0
C13   1    0.916113   -0.301026    0.957581    11.00000    0.02405    0.01970 =
         0.02348    0.01083    0.00076   -0.00240
AFIX  43
H13   2    0.801713   -0.329153    0.979754    11.00000   -1.20000
AFIX   0
C14   1    1.107330   -0.349434    0.933445    11.00000    0.02620    0.01566 =
         0.02832    0.01028   -0.00412    0.00097
AFIX  43
H14   2    1.125704   -0.409852    0.939304    11.00000   -1.20000
AFIX   0
C15   1    1.271533   -0.308169    0.900569    11.00000    0.01944    0.01693 =
         0.03499    0.00714    0.00036    0.00456
AFIX  43
H15   2    1.403681   -0.340810    0.883661    11.00000   -1.20000
AFIX   0
C16   1    1.246387   -0.219706    0.891860    11.00000    0.01609    0.01671 =
         0.02878    0.00886    0.00159    0.00069
AFIX  43
H16   2    1.359787   -0.192541    0.868712    11.00000   -1.20000
AFIX   0
N1    3    0.857539    0.197907    0.868583    11.00000    0.01733    0.01490 =
         0.02220    0.00748    0.00309    0.00215
H1    2    0.990432    0.192111    0.849948    11.00000   -1.20000
N2    3    1.035000   -0.079654    0.910863    11.00000    0.01387    0.01405 =
         0.02426    0.00896    0.00503    0.00076
N3    3    1.212286   -0.040781    0.877747    11.00000    0.01351    0.01768 =
         0.02898    0.01243    0.00619    0.00209
H3A   2    1.352107   -0.038777    0.898724    11.00000   -1.20000
O1    4    1.047028    0.310311    0.801511    11.00000    0.02663    0.02088 =
         0.02809    0.01386    0.00795    0.00178
H1A   2    1.107784    0.351528    0.784112    11.00000   -1.50000
O2    4    0.656646   -0.048359    0.938364    11.00000    0.01600    0.02006 =
         0.04117    0.01606    0.00906    0.00350
O3    4    1.261417    0.096993    0.845586    11.00000    0.02133    0.02196 =
         0.03781    0.01737    0.00956    0.00216
MOLE    2
C17   1    0.287332    0.195983    0.531537    11.00000    0.02819    0.02211 =
         0.02191    0.00431    0.00467   -0.00168
C18   1    0.097187    0.135549    0.531201    11.00000    0.02932    0.02803 =
         0.02745    0.00120    0.00254   -0.00792
AFIX  43
H18   2    0.001586    0.109081    0.487710    11.00000   -1.20000
AFIX   0
C19   1    0.046980    0.113877    0.594303    11.00000    0.02987    0.02662 =
         0.03734    0.00485    0.01079   -0.00984
AFIX  43
H19   2   -0.082579    0.072076    0.593828    11.00000   -1.20000
AFIX   0
C20   1    0.184068    0.152632    0.658134    11.00000    0.03426    0.02937 =
         0.03024    0.01137    0.01230   -0.00332
AFIX  43
H20   2    0.147592    0.137581    0.701226    11.00000   -1.20000
AFIX   0
C21   1    0.375369    0.213640    0.659401    11.00000    0.02615    0.02523 =
         0.02369    0.00793    0.00385   -0.00038
AFIX  43
H21   2    0.468897    0.240692    0.703226    11.00000   -1.20000
AFIX   0
C22   1    0.427577    0.234383    0.596007    11.00000    0.02043    0.01706 =
         0.02487    0.00634    0.00499   -0.00062
C23   1    0.789801    0.331695    0.640124    11.00000    0.02329    0.01708 =
         0.01779    0.00726    0.00359    0.00226
AFIX  43
H23   2    0.791801    0.318410    0.685656    11.00000   -1.20000
AFIX   0
C24   1    0.967081    0.388972    0.627571    11.00000    0.02132    0.01710 =
         0.01640    0.00562    0.00219    0.00125
C25   1    1.158580    0.437385    0.677241    11.00000    0.02141    0.01611 =
         0.01846    0.00697    0.00350    0.00060
C26   1    0.980355    0.415781    0.561899    11.00000    0.01970    0.01820 =
         0.01854    0.00611    0.00273    0.00041
C27   1    1.486005    0.547933    0.662041    11.00000    0.01801    0.01623 =
         0.01907    0.00570    0.00239    0.00180
C28   1    1.576139    0.573337    0.734148    11.00000    0.02712    0.02416 =
         0.01871    0.00919    0.00215   -0.00261
AFIX  43
H28   2    1.497389    0.552668    0.769401    11.00000   -1.20000
AFIX   0
C29   1    1.781705    0.629030    0.754048    11.00000    0.02974    0.02863 =
         0.02235    0.00951   -0.00565   -0.00587
AFIX  43
H29   2    1.843687    0.645899    0.803118    11.00000   -1.20000
AFIX   0
C30   1    1.898005    0.660430    0.703507    11.00000    0.02064    0.02446 =
         0.02992    0.00918   -0.00086   -0.00472
AFIX  43
H30   2    2.039193    0.698193    0.717590    11.00000   -1.20000
AFIX   0
C31   1    1.805795    0.636060    0.632246    11.00000    0.02316    0.02442 =
         0.02397    0.00927    0.00689   -0.00030
AFIX  43
H31   2    1.883729    0.657907    0.597403    11.00000   -1.20000
AFIX   0
C32   1    1.600843    0.580091    0.610998    11.00000    0.02242    0.02237 =
         0.01734    0.00613    0.00291    0.00000
AFIX  43
H32   2    1.539102    0.563772    0.561919    11.00000   -1.20000
AFIX   0
N4    3    0.617631    0.294820    0.590834    11.00000    0.02257    0.02050 =
         0.01742    0.00790    0.00246   -0.00265
H4A   2    0.626930    0.306067    0.548741    11.00000   -1.20000
N5    3    1.277041    0.491048    0.641193    11.00000    0.02016    0.02096 =
         0.01368    0.00768    0.00041   -0.00122
N6    3    1.179113    0.472528    0.569056    11.00000    0.02222    0.02362 =
         0.01370    0.00852   -0.00112   -0.00395
H6    2    1.176708    0.520466    0.550905    11.00000   -1.20000
O4    4    0.350894    0.221688    0.472845    11.00000    0.03784    0.03950 =
         0.01943    0.00806   -0.00232   -0.01654
H4B   2    0.268792    0.191431    0.434407    11.00000   -1.50000
O5    4    1.217152    0.434338    0.739631    11.00000    0.02917    0.02697 =
         0.01877    0.01261   -0.00280   -0.00689
O6    4    0.840969    0.393660    0.506649    11.00000    0.02437    0.02757 =
         0.01764    0.00954   -0.00174   -0.00662
MOLE    3
O7    4    0.862104    0.871452    0.651133    11.00000    0.02557    0.03965 =
         0.02722   -0.00299    0.00378   -0.00406
C33   1    0.451190    0.832765    0.696356    11.00000    0.03050    0.04392 =
         0.05010    0.01058    0.01451    0.00123
AFIX 137
H33A  2    0.380804    0.833128    0.648812    11.00000   -1.50000
H33B  2    0.345033    0.858219    0.733703    11.00000   -1.50000
H33C  2    0.480687    0.768583    0.696025    11.00000   -1.50000
AFIX   0
C34   1    0.607466    1.009537    0.709066    11.00000    0.05325    0.03723 =
         0.03691    0.01016    0.01599    0.00865
AFIX 137
H34A  2    0.736095    1.056841    0.715047    11.00000   -1.50000
H34B  2    0.500888    1.030882    0.747135    11.00000   -1.50000
H34C  2    0.523746    0.999604    0.661439    11.00000   -1.50000
AFIX   0
S1    5    0.719589    0.902790    0.715571    11.00000    0.03244    0.03416 =
         0.02148    0.00197    0.00248    0.00168
HKLF 4
REM  E25 in P-1
REM R1 =  0.0440 for    5874 Fo > 4sig(Fo)  and  0.0596 for all    7370 data
REM    453 parameters refined using      6 restraints
END
WGHT      0.0457      1.0131
REM Highest difference peak  0.397,  deepest hole -0.513,  1-sigma level  0.054
Q1    1   0.5660  0.8784  0.7023  11.00000  0.05    0.40
Q2    1   0.8619  0.0167  0.8970  11.00000  0.05    0.37
Q3    1   0.9602  0.4040  0.5974  11.00000  0.05    0.36
Q4    1   1.0277  0.0618  0.8858  11.00000  0.05    0.35
Q5    1   1.0293  0.4219  0.6577  11.00000  0.05    0.35
;
