# Supplementary material for: (4E)-4-[(2-Hy­droxy­anilino)methyl­idene]-1-phenyl­pyrazolidine-3,5-dione dimethyl sulfoxide hemisolvate
Source: Acta Crystallogr Sect E Struct Rep Online. 2013 Aug 10;69(Pt 9):o1408–9. doi: 10.1107/S1600536813022034 (PMC3884425; doi:10.1107/S1600536813022034)
Supplement: Supplementary file 2 [file e-69-o1408-Isup2.hkl]

#
# h,k,l, Fc-squared, Fo-squared, sigma(Fo-squared), status flag
#
data_I
_shelx_title ' E25 in P-1'
_shelx_refln_list_code          4
_shelx_F_calc_maximum      233.51
_exptl_crystal_F_000       700.00
_reflns_d_resolution_high  0.7669

loop_
 _space_group_symop_operation_xyz
 'x, y, z'
 '-x, -y, -z'

_cell_length_a     5.7740
_cell_length_b    14.9402
_cell_length_c    19.2441
_cell_angle_alpha 106.060
_cell_angle_beta   93.459
_cell_angle_gamma  92.653

_shelx_F_squared_multiplier     1.000

loop_
 _refln_index_h
 _refln_index_k
 _refln_index_l
 _refln_F_squared_calc
 _refln_F_squared_meas
 _refln_F_squared_sigma
 _refln_observed_status
   1   0   0       3427.92       3599.41        90.43 o
   2   0   0       2658.25       2754.07        69.57 o
   3   0   0       1121.48       1345.98        34.74 o
   4   0   0          2.04          6.30         4.50 o
   5   0   0         29.06         34.92         3.68 o
   6   0   0        107.54        122.60         8.16 o
   7   0   0         18.96         36.08         7.32 o
  -7   1   0          0.33          5.26         8.99 o
  -6   1   0         75.77         73.68         5.97 o
  -5   1   0        587.65        597.68        31.18 o
  -4   1   0         69.54         59.98         5.94 o
  -3   1   0       1772.62       1866.61        58.30 o
  -2   1   0        502.14        505.23        11.69 o
  -1   1   0       2637.81       2725.53        59.79 o
   1   1   0        136.73        129.02         5.40 o
   2   1   0        364.03        278.74        11.90 o
   3   1   0        697.48        636.01        15.25 o
   4   1   0        461.06        480.71        13.47 o
   5   1   0        101.66         89.44         9.17 o
   6   1   0          9.33          2.53         5.26 o
   7   1   0          3.26          4.23         8.70 o
  -7   2   0          9.70         -2.66         8.10 o
  -6   2   0         15.14         27.03         5.89 o
  -5   2   0         10.82          8.31         2.62 o
  -4   2   0        669.58        625.92        17.42 o
  -3   2   0        831.86        832.34        22.16 o
  -2   2   0        458.34        402.57         9.59 o
  -1   2   0       2956.58       3121.44        78.55 o
   0   2   0        131.69        144.61         3.01 o
   1   2   0       3528.79       3717.83        67.55 o
   2   2   0        170.25        148.01         4.24 o
   3   2   0         20.65         29.81         1.98 o
   4   2   0         31.37         31.72         2.43 o
   5   2   0        264.50        257.95         9.96 o
   6   2   0        878.74        874.46        26.05 o
   7   2   0         30.07         39.47         8.20 o
  -7   3   0        143.92        131.10        22.19 o
  -6   3   0        217.76        211.21         8.87 o
  -5   3   0         17.40         15.32         2.98 o
  -4   3   0        394.50        419.89        10.79 o
  -3   3   0       1471.81       1663.90        37.39 o
  -2   3   0          5.65         -0.87         0.87 o
  -1   3   0       8257.36       8334.05       246.50 o
   0   3   0         18.16         27.23         1.04 o
   1   3   0       1178.02       1197.24        22.29 o
   2   3   0        526.45        519.03        11.72 o
   3   3   0       1064.96       1052.76        24.38 o
   4   3   0          1.33          1.11         1.42 o
   5   3   0         12.59          9.57         3.05 o
   6   3   0        130.59        142.52         8.64 o
   7   3   0          0.76         -8.10         8.10 o
  -7   4   0         43.11         50.97        10.79 o
  -6   4   0         27.36         18.00         4.05 o
  -5   4   0         40.45         40.42         3.28 o
  -4   4   0         67.99         80.09         3.98 o
  -3   4   0        162.78        155.35         4.87 o
  -2   4   0        557.73        495.89        10.72 o
  -1   4   0       9783.39      10087.37       193.89 o
   0   4   0       2898.45       3271.37        59.82 o
   1   4   0       1806.51       1871.40        34.52 o
   2   4   0        387.46        419.76         9.31 o
   3   4   0        180.67        187.21         5.57 o
   4   4   0       1225.77       1202.70        28.19 o
   5   4   0          0.09         -0.08         1.84 o
   6   4   0         33.95         32.78         5.24 o
   7   4   0         59.50         56.53         8.76 o
  -7   5   0          2.76         22.79        12.59 o
  -6   5   0         70.13         80.11         5.73 o
  -5   5   0          9.37          6.91         2.67 o
  -4   5   0        932.65        918.54        21.88 o
  -3   5   0        235.01        218.76         6.37 o
  -2   5   0         40.77         36.03         2.06 o
  -1   5   0          1.54          0.09         0.62 o
   0   5   0          0.06          2.06         0.80 o
   1   5   0       1539.50       1578.54        29.38 o
   2   5   0       1985.65       2144.19        43.48 o
   3   5   0        853.27        879.25        18.99 o
   4   5   0        189.37        188.58         6.41 o
   5   5   0        840.44        784.93        22.01 o
   6   5   0        435.10        470.18        16.61 o
   7   5   0         25.22         18.49        13.19 o
  -7   6   0         27.92         18.59        13.79 o
  -6   6   0          3.36          9.37         6.56 o
  -5   6   0        143.00        126.76         6.66 o
  -4   6   0       1027.84        989.81        22.62 o
  -3   6   0        471.02        530.17        12.01 o
  -2   6   0       3848.12       4077.47       159.24 o
  -1   6   0        350.39        343.59         7.88 o
   0   6   0        105.81        124.97         3.16 o
   1   6   0        683.80        670.68        13.09 o
   2   6   0       4327.97       4503.66        90.38 o
   3   6   0        283.22        286.12         7.27 o
   4   6   0         52.20         68.04         4.02 o
   5   6   0          0.92          6.21         4.67 o
   6   6   0          6.15          5.25         4.77 o
  -7   7   0         20.42         -2.40        13.19 o
  -6   7   0         61.79         77.95        11.60 o
  -5   7   0          6.51         10.18         3.00 o
  -4   7   0        128.28        132.78         5.91 o
  -3   7   0        115.17        122.13         4.43 o
  -2   7   0       2810.34       2844.64        57.49 o
  -1   7   0       1503.84       1606.91        30.20 o
   0   7   0          5.46          4.81         0.89 o
   1   7   0        119.99         99.70         2.99 o
   2   7   0         35.53         30.97         1.94 o
   3   7   0        149.98        128.31         4.54 o
   4   7   0          0.24         -3.12         3.12 o
   5   7   0       1173.93       1157.05        28.20 o
   6   7   0         80.01         85.97         7.25 o
  -6   8   0          0.47         -4.56         4.56 o
  -5   8   0        231.65        242.10         8.30 o
  -4   8   0         89.85         90.70         4.72 o
  -3   8   0        130.96        118.83         5.31 o
  -2   8   0         14.02         17.62         1.79 o
  -1   8   0       1095.63       1155.44        22.22 o
   0   8   0       1760.86       1982.70        37.13 o
   1   8   0       1256.70       1244.38        23.81 o
   2   8   0        606.87        617.91        13.68 o
   3   8   0        473.85        475.75        11.41 o
   4   8   0        203.55        200.20         6.77 o
   5   8   0        119.86        123.70         6.67 o
   6   8   0         42.30         44.48         5.62 o
  -6   9   0         39.72         41.15         5.89 o
  -5   9   0        113.23        127.29         6.76 o
  -4   9   0        175.22        180.28         6.56 o
  -3   9   0          0.03         19.11         2.23 o
  -2   9   0         76.65         77.16         3.25 o
  -1   9   0          8.34          7.75         1.19 o
   0   9   0       1026.99        952.35        31.11 o
   1   9   0        169.83        217.22         5.49 o
   2   9   0       1055.15       1088.02        21.36 o
   3   9   0         87.78        101.59         4.53 o
   4   9   0         76.70         78.94         7.40 o
   5   9   0         77.77         83.48         6.04 o
   6   9   0         91.15        107.65        10.58 o
  -6  10   0         91.57         92.96         9.09 o
  -5  10   0        146.26        158.19        10.61 o
  -4  10   0        768.34        735.49        23.36 o
  -3  10   0       5113.68       5116.30       102.93 o
  -2  10   0          0.19         -0.12         1.54 o
  -1  10   0          1.16          1.37         1.37 o
   0  10   0        350.69        333.56         8.30 o
   1  10   0         84.86         76.92         3.27 o
   2  10   0         75.27         73.68         4.25 o
   3  10   0        141.22        131.64         5.91 o
   4  10   0         62.08         71.42         4.50 o
   5  10   0          0.19         -2.20         4.21 o
   6  10   0         18.67         14.25         6.99 o
  -6  11   0         17.97         21.76         9.29 o
  -5  11   0          0.02         -4.40         4.79 o
  -4  11   0        820.77        817.89        19.13 o
  -3  11   0         13.30         13.27         2.70 o
  -2  11   0         57.37         65.10         5.09 o
  -1  11   0          2.70          2.62         1.49 o
   0  11   0        414.53        461.48        10.23 o
   1  11   0        116.46        121.46         4.37 o
   2  11   0        374.75        374.68         8.99 o
   3  11   0          0.79         -0.66         2.76 o
   4  11   0          3.79          2.37         6.57 o
   5  11   0         54.71         60.83         6.11 o
  -6  12   0         32.21         57.57        16.19 o
  -5  12   0         71.59         76.04         7.06 o
  -4  12   0        160.70        163.48         9.11 o
  -3  12   0         48.75         86.61         8.41 o
  -2  12   0         65.12         66.51         3.67 o
  -1  12   0        114.49        113.69         4.51 o
   0  12   0        375.34        403.83         9.48 o
   1  12   0        223.27        219.68         6.35 o
   2  12   0         92.13         97.74         4.68 o
   3  12   0        698.28        659.00        31.30 o
   4  12   0        155.20        156.21        13.92 o
   5  12   0         61.65         47.02        15.59 o
  -5  13   0        209.69        234.47        16.11 o
  -4  13   0        112.48         96.91         7.11 o
  -3  13   0         91.11        111.25         7.23 o
  -2  13   0        112.46        100.62         5.78 o
  -1  13   0         49.51         40.72         3.05 o
   0  13   0         39.91         54.77         4.51 o
   1  13   0        286.84        289.43         7.97 o
   2  13   0        725.03        721.97        15.76 o
   3  13   0        564.36        590.18        16.86 o
   4  13   0         17.73         17.53         5.20 o
   5  13   0         34.22         34.29         7.34 o
  -5  14   0         12.72         25.09        13.19 o
  -4  14   0        145.04        135.93        19.04 o
  -3  14   0         98.53         83.86        10.45 o
  -2  14   0        150.27        141.05         6.27 o
  -1  14   0        116.10        106.89         5.01 o
   0  14   0          2.24          3.89         2.49 o
   1  14   0         90.72         93.81         4.66 o
   2  14   0        521.38        502.92        16.63 o
   3  14   0        128.30        124.41         8.36 o
   4  14   0          3.89          6.26         5.38 o
  -4  15   0        273.66        309.00        16.61 o
  -3  15   0         22.13         40.63         7.03 o
  -2  15   0         60.80         67.05         5.84 o
  -1  15   0        144.98        146.15         8.50 o
   0  15   0        303.90        293.90         9.57 o
   1  15   0          0.00         -1.27         3.37 o
   2  15   0        227.46        233.62        12.89 o
   3  15   0         70.73         71.25         7.60 o
   4  15   0          4.51         11.01         6.91 o
  -4  16   0         33.07         26.27         9.45 o
  -3  16   0          0.61         10.56         7.60 o
  -2  16   0        105.08        104.45         7.96 o
  -1  16   0         81.41         77.57         7.31 o
   0  16   0         75.21         74.76         8.15 o
   1  16   0        103.40        135.12        12.48 o
   2  16   0          3.60          2.20         8.99 o
   3  16   0          0.93         -5.76         5.76 o
  -3  17   0         57.68         80.56        15.59 o
  -2  17   0        431.47        467.36        32.14 o
  -1  17   0          1.60         -0.16         9.51 o
   0  17   0          5.10          5.63         5.22 o
   1  17   0         28.46         28.98         6.39 o
   2  17   0          7.53          7.65        11.99 o
  -2  18   0          2.37          2.40         8.20 o
  -1  18   0        458.79        447.39        19.49 o
   0  18   0          1.26         13.56         6.66 o
   1  18   0        225.99        236.01        20.27 o
  -1 -18   1         24.07         27.12         9.29 o
   0 -18   1          8.07          7.45         7.01 o
   1 -18   1         69.09         77.61         8.44 o
   2 -18   1         29.24         19.26        12.17 o
  -2 -17   1          0.98          5.76        14.69 o
  -1 -17   1        163.81        195.81        20.71 o
   0 -17   1         19.30         36.19         6.07 o
   1 -17   1         68.95         59.53         9.57 o
   2 -17   1          0.38         10.25        10.73 o
   3 -17   1          1.20         12.75        11.69 o
  -3 -16   1         49.39         54.58         7.49 o
  -2 -16   1          0.46          0.12         4.99 o
  -1 -16   1         38.85         42.53         5.70 o
   0 -16   1         71.30         76.74         6.94 o
   1 -16   1         44.51         44.95         5.63 o
   2 -16   1        146.53        139.60        10.99 o
   3 -16   1          0.05          9.13         7.36 o
   4 -16   1         19.55          9.60         9.35 o
  -4 -15   1         33.05         30.83         6.88 o
  -3 -15   1         36.79         49.56         6.91 o
  -2 -15   1        548.68        568.72        20.13 o
  -1 -15   1         79.56         84.37         9.49 o
   0 -15   1          3.67          8.47         3.22 o
   1 -15   1        292.00        251.69         8.17 o
   2 -15   1          9.33         13.54         6.06 o
   3 -15   1          0.49          4.57         7.86 o
   4 -15   1         26.87         32.07        13.07 o
  -4 -14   1         72.65         75.85         7.10 o
  -3 -14   1         19.97         21.53         6.91 o
  -2 -14   1        418.63        389.72        12.43 o
  -1 -14   1        104.65         97.79         4.90 o
   0 -14   1         12.98          8.31         2.47 o
   1 -14   1        461.28        458.99        11.09 o
   2 -14   1          0.12          2.76         3.50 o
   3 -14   1         76.68         83.36         6.72 o
   4 -14   1        459.63        462.31        28.84 o
   5 -14   1        232.91        229.33        19.81 o
  -5 -13   1         32.67         33.41         7.17 o
  -4 -13   1        334.20        353.13        18.29 o
  -3 -13   1        316.14        315.79        11.14 o
  -2 -13   1         79.71         78.88         4.60 o
  -1 -13   1        346.48        377.89         9.39 o
   0 -13   1          0.25          0.69         2.02 o
   1 -13   1        428.12        418.58        10.04 o
   2 -13   1        298.72        263.15         9.45 o
   3 -13   1        193.91        187.42         7.65 o
   4 -13   1          1.55         -4.84         4.84 o
   5 -13   1          0.19         -6.50         6.50 o
  -5 -12   1         42.11         40.04         7.32 o
  -4 -12   1         30.54         41.41         4.91 o
  -3 -12   1        137.98        149.55         7.53 o
  -2 -12   1        660.27        641.28        15.16 o
  -1 -12   1          0.25          1.29         1.81 o
   0 -12   1          0.13          2.31         1.83 o
   1 -12   1          2.98          2.93         1.72 o
   2 -12   1        206.29        197.37         6.12 o
   3 -12   1         25.51         27.63         3.30 o
   4 -12   1          1.09         -1.64         4.25 o
   5 -12   1          0.02          1.26         5.82 o
   6 -12   1         15.34          8.95        10.66 o
  -5 -11   1        153.14        161.73         9.43 o
  -4 -11   1          0.01         -0.78         4.12 o
  -3 -11   1       1235.66       1172.74        27.03 o
  -2 -11   1       1029.90       1021.93        22.45 o
  -1 -11   1        739.88        745.54        15.37 o
   0 -11   1         55.04         52.96         3.29 o
   1 -11   1          1.09          0.49         1.46 o
   2 -11   1         18.66         15.75         1.99 o
   3 -11   1        809.89        795.73        18.33 o
   4 -11   1          0.01         -3.39         3.39 o
   5 -11   1          0.75          6.75         5.52 o
   6 -11   1          4.24         16.01        13.19 o
  -6 -10   1         87.41        100.11         9.21 o
  -5 -10   1        159.74        178.60         9.41 o
  -4 -10   1        140.91        125.51         5.85 o
  -3 -10   1        112.04        106.50         8.01 o
  -2 -10   1         80.80         81.50         3.90 o
  -1 -10   1         72.75         55.07         2.83 o
   0 -10   1        577.90        568.42        11.90 o
   1 -10   1        477.08        479.73        10.35 o
   2 -10   1        392.87        351.84         8.27 o
   3 -10   1        259.63        244.20         7.54 o
   4 -10   1        285.68        272.95         8.59 o
   5 -10   1        119.57        122.07         7.52 o
   6 -10   1          0.04          1.64         6.87 o
  -6  -9   1          0.28         -1.49         6.05 o
  -5  -9   1         39.10         52.40         5.17 o
  -4  -9   1         12.70         20.64         2.83 o
  -3  -9   1        108.14        103.70         4.43 o
  -2  -9   1         49.43         48.34         2.92 o
  -1  -9   1       1519.70       1511.83        28.86 o
   0  -9   1         31.94         24.03         1.76 o
   1  -9   1          2.96          4.32         1.19 o
   2  -9   1        806.71        810.24        17.33 o
   3  -9   1        744.78        775.71        17.37 o
   4  -9   1         74.70         67.78         4.17 o
   5  -9   1         81.97         84.37         5.17 o
   6  -9   1         35.57         33.98         5.96 o
  -6  -8   1        117.72        110.31         7.83 o
  -5  -8   1        631.38        619.68        21.21 o
  -4  -8   1         45.14         46.40         3.39 o
  -3  -8   1        886.89        879.26        19.27 o
  -2  -8   1        396.40        372.25         8.94 o
  -1  -8   1       2567.34       2977.96        55.10 o
   0  -8   1       3417.60       3861.48        71.07 o
   1  -8   1        419.41        447.60         9.46 o
   2  -8   1        484.87        528.84        12.12 o
   3  -8   1        440.97        409.93        10.08 o
   4  -8   1         11.88         14.77         2.61 o
   5  -8   1         10.36         14.91         3.30 o
   6  -8   1         12.00         15.63         4.81 o
  -6  -7   1          3.21          4.81         3.25 o
  -5  -7   1        114.74        130.32         6.57 o
  -4  -7   1        167.28        154.62         6.05 o
  -3  -7   1         68.33         62.36         3.25 o
  -2  -7   1        289.09        356.08        13.14 o
  -1  -7   1        859.45        879.63        17.07 o
   0  -7   1       1127.05       1154.26        22.01 o
   1  -7   1       1520.47       1783.24        33.42 o
   2  -7   1        371.81        340.48         8.25 o
   3  -7   1         11.96          7.70         1.70 o
   4  -7   1        951.21        953.55        20.75 o
   5  -7   1         96.86         86.45         6.11 o
   6  -7   1         10.50          4.59         4.33 o
   7  -7   1         17.32         17.99        13.19 o
  -6  -6   1         25.13         28.97         3.17 o
  -5  -6   1        240.33        201.96         8.79 o
  -4  -6   1         37.91         41.98         3.14 o
  -3  -6   1         16.73         14.17         1.58 o
  -2  -6   1         96.79        114.29         3.68 o
  -1  -6   1         19.25         23.08         1.35 o
   0  -6   1       1642.66       1828.85        33.99 o
   1  -6   1       1655.23       1670.23        31.19 o
   2  -6   1         80.67        110.59         3.68 o
   3  -6   1         21.91         20.29         1.97 o
   4  -6   1         22.33         19.35         2.34 o
   5  -6   1        695.61        712.07        18.06 o
   6  -6   1        136.56        126.31         7.08 o
   7  -6   1          4.05          0.00        12.59 o
  -7  -5   1          0.40          3.39        14.09 o
  -6  -5   1        511.20        516.72        18.84 o
  -5  -5   1         19.87         15.13         2.48 o
  -4  -5   1         16.90         16.15         2.43 o
  -3  -5   1         42.93         72.36         4.36 o
  -2  -5   1         28.66         32.56         1.88 o
  -1  -5   1        151.43        137.70         3.33 o
   0  -5   1       2281.02       2577.42        47.44 o
   1  -5   1        173.30        128.36         3.21 o
   2  -5   1        150.28        130.47         3.80 o
   3  -5   1         68.42         74.51         3.50 o
   4  -5   1         41.17         36.10         2.74 o
   5  -5   1        357.66        355.10        10.23 o
   6  -5   1         30.89         36.51         4.73 o
   7  -5   1         72.85         89.35        14.39 o
  -7  -4   1         45.37         58.48         8.43 o
  -6  -4   1         12.90         16.91         6.05 o
  -5  -4   1        180.91        178.21         5.62 o
  -4  -4   1          5.92          8.41         2.08 o
  -3  -4   1          0.07         -1.32         1.32 o
  -2  -4   1       1285.29       1213.59        24.95 o
  -1  -4   1         61.46         40.37         1.50 o
   0  -4   1       1985.31       2335.10        42.87 o
   1  -4   1      27261.69      28915.05       541.67 o
   2  -4   1       2601.70       2799.49        61.38 o
   3  -4   1        856.86        860.85        20.09 o
   4  -4   1         70.76         83.19         4.59 o
   5  -4   1         45.31         42.27         4.50 o
   6  -4   1        206.41        198.53        10.45 o
   7  -4   1          6.59         11.39         9.59 o
  -7  -3   1         27.06         18.62         6.88 o
  -6  -3   1        126.02        114.93         7.93 o
  -5  -3   1         71.59         83.77         3.69 o
  -4  -3   1        370.71        383.19         9.01 o
  -3  -3   1        490.14        484.99        12.04 o
  -2  -3   1        866.76        998.77        25.64 o
  -1  -3   1         44.98         37.03         1.43 o
   0  -3   1       9302.45       9853.71       179.53 o
   1  -3   1       7074.60       7688.07       170.78 o
   2  -3   1        759.33        769.16        17.84 o
   3  -3   1         62.87         78.82         3.26 o
   4  -3   1          8.25          7.43         1.99 o
   5  -3   1        462.02        456.63        13.99 o
   6  -3   1        101.34        119.67        16.79 o
   7  -3   1        159.10        163.42        15.11 o
  -7  -2   1         50.13         44.97         7.88 o
  -6  -2   1        519.84        444.10        17.33 o
  -5  -2   1        471.45        491.25        11.25 o
  -4  -2   1        329.38        325.93         8.78 o
  -3  -2   1       3870.38       4251.85       118.24 o
  -2  -2   1        483.53        372.02        14.36 o
  -1  -2   1        373.49        363.38         9.17 o
   0  -2   1       1841.78       1881.16        34.35 o
   1  -2   1       2371.07       2273.93        50.05 o
   2  -2   1          6.52         11.99         1.44 o
   3  -2   1         27.86         30.38         3.63 o
   4  -2   1        557.89        597.13        16.83 o
   5  -2   1         69.91         82.21        14.69 o
   6  -2   1          5.33         14.76         5.89 o
   7  -2   1         46.21         27.82         8.35 o
  -7  -1   1          4.52          0.09         6.63 o
  -6  -1   1         60.11         67.91         8.09 o
  -5  -1   1          8.81         11.02         2.28 o
  -4  -1   1        196.07        168.96         5.51 o
  -3  -1   1        405.78        386.62        10.73 o
  -2  -1   1        951.18        851.32        26.71 o
  -1  -1   1       9933.71       9713.27       301.35 o
   1  -1   1       2924.79       2929.05        64.29 o
   2  -1   1        711.70        689.68        18.12 o
   3  -1   1        291.99        287.45         8.61 o
   4  -1   1         97.47         98.00        11.09 o
   5  -1   1          2.72          8.55         8.40 o
   6  -1   1        471.95        455.59        16.01 o
   7  -1   1         10.84          2.91         7.34 o
  -7   0   1        213.63        246.26        22.49 o
  -6   0   1        272.41        263.20        15.56 o
  -5   0   1        645.25        631.91        24.45 o
  -4   0   1         13.75         11.81         1.94 o
  -3   0   1          0.08         -0.22         1.18 o
  -2   0   1         50.12         48.25         2.29 o
  -1   0   1       4542.99       4657.52       118.34 o
   1   0   1         90.58         68.96         4.20 o
   2   0   1          2.23          0.00         1.27 o
   3   0   1        308.60        348.47        12.72 o
   4   0   1        112.03        131.63         7.21 o
   5   0   1          5.62          2.58         3.22 o
   6   0   1         38.39         24.86         5.02 o
   7   0   1         14.02         21.46         7.77 o
  -7   1   1          0.21          0.95        13.19 o
  -6   1   1          8.81          0.74         3.97 o
  -5   1   1        160.98        181.78         7.06 o
  -4   1   1        125.21        141.07         5.52 o
  -3   1   1        574.01        568.41        13.42 o
  -2   1   1        321.02        339.65         9.46 o
  -1   1   1         25.57         28.41         1.20 o
   1   1   1      11513.91      11696.78       298.65 o
   2   1   1        331.89        346.03         8.48 o
   3   1   1         24.71         20.41         2.18 o
   4   1   1        200.66        204.48         7.92 o
   5   1   1       1492.32       1466.38        40.05 o
   6   1   1        591.94        595.42        20.62 o
   7   1   1         47.38         41.97         8.20 o
  -7   2   1        340.26        349.41        22.19 o
  -6   2   1         45.17         37.31         4.13 o
  -5   2   1         51.27         49.25         3.68 o
  -4   2   1        898.80        940.42        21.88 o
  -3   2   1        212.45        202.10         5.62 o
  -2   2   1       4724.47       5313.66       116.42 o
  -1   2   1       6970.42       6999.73       153.02 o
   0   2   1       1215.66       1247.28        22.90 o
   1   2   1        228.90        214.85         4.92 o
   2   2   1       4323.39       4481.60        98.95 o
   3   2   1          3.50          7.52         1.25 o
   4   2   1        529.70        516.13        15.53 o
   5   2   1         87.42         85.87         5.87 o
   6   2   1         66.68         82.10         6.46 o
   7   2   1          4.09          5.71         7.53 o
  -7   3   1         35.78         36.55         8.07 o
  -6   3   1          0.02         -1.09         5.25 o
  -5   3   1        115.55        124.79         6.07 o
  -4   3   1        125.66        117.31         4.48 o
  -3   3   1        724.48        826.68        22.27 o
  -2   3   1       2746.81       3033.97        66.90 o
  -1   3   1       8895.17       9725.06       191.71 o
   0   3   1       3146.62       3315.84        60.47 o
   1   3   1        111.75        121.25         2.89 o
   2   3   1        428.44        362.66         8.19 o
   3   3   1         13.50         10.34         1.56 o
   4   3   1         89.46         83.66         3.84 o
   5   3   1         77.29         73.70         5.37 o
   6   3   1         25.92         26.00         5.20 o
   7   3   1         39.83         51.69        10.19 o
  -7   4   1          0.31         11.39         9.59 o
  -6   4   1         27.67         40.05         4.56 o
  -5   4   1        358.43        353.47        10.11 o
  -4   4   1         71.45         55.89         4.07 o
  -3   4   1        127.23        118.85         4.41 o
  -2   4   1        112.38        100.41         3.69 o
  -1   4   1        647.55        674.54        12.88 o
   0   4   1         90.91         89.59         2.28 o
   1   4   1        337.66        350.73         7.10 o
   2   4   1       4915.45       5365.59        97.59 o
   3   4   1       1043.96       1061.41        24.70 o
   4   4   1        100.69        110.38         4.57 o
   5   4   1        184.84        185.57         8.90 o
   6   4   1        227.21        233.80        11.56 o
   7   4   1          1.36          1.05         7.32 o
  -7   5   1         32.88         76.16        13.79 o
  -6   5   1          2.57          1.99         3.88 o
  -5   5   1        332.30        311.83         9.44 o
  -4   5   1          0.97          4.47         2.51 o
  -3   5   1         23.54         22.12         2.07 o
  -2   5   1        320.65        315.91         7.40 o
  -1   5   1        152.73        150.70         3.66 o
   0   5   1         31.70         26.28         1.23 o
   1   5   1        864.35        895.98        17.04 o
   2   5   1       2486.47       2647.24        48.78 o
   3   5   1       2295.25       2302.34        58.20 o
   4   5   1        801.10        858.97        20.87 o
   5   5   1          0.02          3.33         2.60 o
   6   5   1          8.74         11.15         5.08 o
   7   5   1         34.86         45.53        18.29 o
  -7   6   1        390.67        464.74        32.38 o
  -6   6   1          9.33         21.04         4.34 o
  -5   6   1        969.52        905.79        24.32 o
  -4   6   1       1809.53       1789.78        44.20 o
  -3   6   1        150.30        121.25         4.22 o
  -2   6   1       6807.10       7233.14       143.37 o
  -1   6   1         65.41         84.44         3.07 o
   0   6   1        179.12        186.50         4.65 o
   1   6   1        219.23        239.08         5.42 o
   2   6   1         59.97         86.10         2.92 o
   3   6   1         13.89         16.53         1.83 o
   4   6   1          4.47          6.71         2.23 o
   5   6   1          9.87         13.92         2.95 o
   6   6   1         46.62         43.43         5.80 o
  -7   7   1          6.18        -12.59        12.59 o
  -6   7   1         15.29         13.41         4.61 o
  -5   7   1         11.92          6.99         3.82 o
  -4   7   1         51.40         49.41         3.32 o
  -3   7   1        202.28        184.25         5.62 o
  -2   7   1       6503.87       7124.81       141.33 o
  -1   7   1        432.57        467.34         9.66 o
   0   7   1         48.46         40.01         2.57 o
   1   7   1          0.06         -0.41         0.92 o
   2   7   1          0.21         -0.17         1.15 o
   3   7   1         59.79         56.45         3.41 o
   4   7   1         23.52         21.64         2.83 o
   5   7   1          8.04         11.34         3.44 o
   6   7   1         83.66         69.98         7.06 o
  -6   8   1         47.26         32.81         5.41 o
  -5   8   1        191.11        187.39         7.37 o
  -4   8   1        412.73        390.57        10.23 o
  -3   8   1        139.91        138.39         5.01 o
  -2   8   1         14.59         21.43         2.20 o
  -1   8   1        409.53        373.21         8.11 o
   0   8   1       1000.18       1079.85        20.79 o
   1   8   1       2871.18       3024.53        55.96 o
   2   8   1        336.93        347.54         7.90 o
   3   8   1          4.22          8.23         1.93 o
   4   8   1        293.00        278.28         8.22 o
   5   8   1          6.68          9.41         4.57 o
   6   8   1         11.19         13.83        10.49 o
  -6   9   1        467.98        475.12        15.70 o
  -5   9   1         10.87         11.63         4.17 o
  -4   9   1          0.16         -1.68         2.48 o
  -3   9   1          2.28          0.78         1.89 o
  -2   9   1        598.33        573.69        13.23 o
  -1   9   1          2.41          1.21         1.47 o
   0   9   1        494.66        487.81        15.56 o
   1   9   1         30.70         24.85         1.86 o
   2   9   1         58.39         61.20         3.11 o
   3   9   1         68.60         68.81         3.85 o
   4   9   1          2.77          3.21         2.68 o
   5   9   1          0.25         -1.60         3.81 o
   6   9   1         32.85         48.38         8.07 o
  -6  10   1          7.32          4.72         7.23 o
  -5  10   1          1.10          4.37         4.62 o
  -4  10   1        234.26        231.02         7.71 o
  -3  10   1        422.61        395.14        10.43 o
  -2  10   1        380.39        387.71         9.47 o
  -1  10   1         35.71         28.13         2.05 o
   0  10   1          1.14          1.29         1.25 o
   1  10   1         15.25         22.10         2.02 o
   2  10   1         10.55         13.71         1.99 o
   3  10   1         90.77         94.31         4.70 o
   4  10   1        334.54        294.14         9.22 o
   5  10   1         22.11         31.17         5.17 o
  -6  11   1         52.75         32.76         8.96 o
  -5  11   1         36.74         45.56         5.91 o
  -4  11   1         29.60         38.87         4.02 o
  -3  11   1        771.19        785.67        18.12 o
  -2  11   1       1688.08       1660.46        31.96 o
  -1  11   1        201.07        190.10         5.53 o
   0  11   1         34.51         37.51         2.56 o
   1  11   1        237.04        236.87         6.45 o
   2  11   1        452.40        444.44        10.34 o
   3  11   1        170.09        149.80         6.91 o
   4  11   1         91.46         91.69         5.97 o
   5  11   1         18.66         25.96         5.40 o
  -6  12   1          7.35         -5.40        13.79 o
  -5  12   1          5.28          5.26         5.97 o
  -4  12   1         37.73         40.78         5.28 o
  -3  12   1         23.98         32.81         3.94 o
  -2  12   1        152.05        134.55         5.21 o
  -1  12   1          1.65         -0.12         1.80 o
   0  12   1        543.85        522.75        11.69 o
   1  12   1         86.24         89.21         4.36 o
   2  12   1        175.48        179.16         6.14 o
   3  12   1         38.82         45.78         4.05 o
   4  12   1          5.42          6.78         4.15 o
   5  12   1          0.80         -2.08         6.32 o
  -5  13   1          0.00          0.99        15.36 o
  -4  13   1         50.24         25.84         7.18 o
  -3  13   1          0.88         -3.31         3.31 o
  -2  13   1        297.65        282.55         8.87 o
  -1  13   1          2.38         -1.39         2.16 o
   0  13   1        130.39        125.11         5.17 o
   1  13   1         49.35         43.01         3.12 o
   2  13   1        135.00        132.56         5.86 o
   3  13   1        384.72        367.17        12.37 o
   4  13   1        382.66        375.98        31.80 o
  -5  14   1         12.18          4.14        15.29 o
  -4  14   1         64.01         68.65         8.29 o
  -3  14   1         62.15         60.72         6.91 o
  -2  14   1        384.58        352.97         9.72 o
  -1  14   1        161.02        139.86         5.77 o
   0  14   1        201.79        193.17         7.91 o
   1  14   1          1.66         -2.05         2.77 o
   2  14   1         63.58         71.46         4.88 o
   3  14   1         99.48        106.00         7.87 o
   4  14   1          0.04          3.15         6.18 o
  -4  15   1         10.68         16.16         8.16 o
  -3  15   1         38.77         48.72         7.50 o
  -2  15   1         87.23         65.49         9.35 o
  -1  15   1        372.45        359.42        10.89 o
   0  15   1        110.67        101.95         9.54 o
   1  15   1        320.42        314.37        13.16 o
   2  15   1        236.43        240.45        11.54 o
   3  15   1         24.66         29.53         6.05 o
  -4  16   1        185.68        221.68        22.49 o
  -3  16   1         34.78         55.35         8.95 o
  -2  16   1          2.62          1.00         5.30 o
  -1  16   1         33.02         26.69         5.73 o
   0  16   1         10.91         13.39         4.87 o
   1  16   1         81.50         96.12         8.06 o
   2  16   1         30.46         32.57        10.08 o
   3  16   1         21.22         20.60         7.06 o
  -3  17   1         27.04         47.87        14.09 o
  -2  17   1         46.06         44.79         8.03 o
  -1  17   1          5.77          5.90         6.35 o
   0  17   1          5.89         -5.57         9.57 o
   1  17   1         22.81         38.91        13.13 o
   2  17   1          6.19          2.19         6.90 o
  -2  18   1         36.68         64.02        12.08 o
  -1  18   1        146.59        138.28        27.50 o
   0  18   1          1.43          4.47         6.65 o
   1  18   1         53.93         69.61         8.36 o
   0 -19   2         20.26         11.41        15.89 o
   1 -19   2         49.95         62.94         9.02 o
  -2 -18   2         20.50         29.23        10.79 o
  -1 -18   2         10.98         15.45         8.99 o
   0 -18   2         45.21         63.85         7.65 o
   1 -18   2         52.02         58.29         7.98 o
   2 -18   2         51.83         41.69         8.70 o
  -3 -17   2         11.29         17.84        13.49 o
  -2 -17   2         25.93         17.54         6.32 o
  -1 -17   2         23.10         20.01         6.19 o
   0 -17   2        174.46        184.24        11.29 o
   1 -17   2          0.83          9.54         5.73 o
   2 -17   2         19.38         15.92         6.47 o
   3 -17   2         18.74         31.48        11.45 o
  -3 -16   2          4.65          7.11         5.76 o
  -2 -16   2         38.70         43.02         6.19 o
  -1 -16   2         43.56         39.79         5.99 o
   0 -16   2         64.91         53.03         7.69 o
   1 -16   2          2.21          8.97         4.42 o
   2 -16   2         59.74         50.77         6.03 o
   3 -16   2         85.11         96.31         9.43 o
   4 -16   2          5.87          7.81        21.29 o
  -4 -15   2        153.36        166.09        12.08 o
  -3 -15   2        293.30        271.31        15.29 o
  -2 -15   2         80.30         90.93         9.07 o
  -1 -15   2        131.52        124.52         8.66 o
   0 -15   2        673.67        673.45        15.24 o
   1 -15   2         53.70         37.45         3.50 o
   2 -15   2          9.73          5.91         4.13 o
   3 -15   2          5.83          7.17         8.63 o
   4 -15   2          9.78          6.71         7.46 o
   5 -15   2         17.85         14.69        14.09 o
  -4 -14   2         50.90         50.64         5.91 o
  -3 -14   2        460.46        436.02        15.71 o
  -2 -14   2        196.39        190.23         7.46 o
  -1 -14   2       1408.54       1397.21        27.80 o
   0 -14   2         12.92         13.92         2.58 o
   1 -14   2         88.23         81.90         4.36 o
   2 -14   2          4.80         -0.12         2.60 o
   3 -14   2        543.68        559.79        17.57 o
   4 -14   2        262.51        271.34        23.68 o
   5 -14   2        219.01        282.15        16.83 o
  -5 -13   2         30.59         41.62        11.69 o
  -4 -13   2          0.08          8.26         4.56 o
  -3 -13   2         55.16         54.91         4.78 o
  -2 -13   2         78.96         89.80         6.16 o
  -1 -13   2        138.63        141.08         5.33 o
   0 -13   2        176.13        188.62         6.00 o
   1 -13   2        148.52        135.83         5.19 o
   2 -13   2         10.72          9.30         2.53 o
   3 -13   2        608.74        515.81        18.92 o
   4 -13   2          0.65         -3.69         4.70 o
   5 -13   2         47.83         52.04         7.21 o
  -5 -12   2          4.41         15.18        10.93 o
  -4 -12   2         41.35         41.88         5.05 o
  -3 -12   2        225.33        246.95         8.15 o
  -2 -12   2        653.57        627.65        14.89 o
  -1 -12   2         83.81         75.59         3.61 o
   0 -12   2       1832.85       1824.48        35.02 o
   1 -12   2         38.38         37.05         2.58 o
   2 -12   2       1023.91        963.47        19.66 o
   3 -12   2        152.35        132.38         7.48 o
   4 -12   2          3.05         -1.47         4.27 o
   5 -12   2         56.27         77.34         6.96 o
   6 -12   2        250.81        312.96        21.94 o
  -5 -11   2          0.52          5.84         4.78 o
  -4 -11   2        363.89        345.02        14.61 o
  -3 -11   2         39.40         43.19         3.33 o
  -2 -11   2         28.34         25.42         2.48 o
  -1 -11   2          0.06         -1.52         1.52 o
   0 -11   2        587.71        594.02        12.64 o
   1 -11   2        137.91        124.62         4.26 o
   2 -11   2        303.47        296.47         7.51 o
   3 -11   2        259.04        243.18         7.84 o
   4 -11   2         14.31         15.64         3.41 o
   5 -11   2         32.10         39.27         5.64 o
   6 -11   2          6.97          1.10         9.80 o
  -6 -10   2          4.91         -3.27         6.56 o
  -5 -10   2         12.31         19.94         4.70 o
  -4 -10   2         55.34         73.04         4.43 o
  -3 -10   2        680.18        644.40        14.88 o
  -2 -10   2        167.48        149.31         5.11 o
  -1 -10   2        373.40        344.47         7.89 o
   0 -10   2         96.36        109.97         3.64 o
   1 -10   2        147.16        137.83         4.76 o
   2 -10   2        482.27        498.31        10.84 o
   3 -10   2        496.34        493.23        12.11 o
   4 -10   2        117.81        102.16         5.49 o
   5 -10   2         57.15         56.93         5.65 o
   6 -10   2         25.32         25.53        10.04 o
  -6  -9   2          4.26         11.12         6.05 o
  -5  -9   2         12.55         20.68         5.02 o
  -4  -9   2         66.00         68.11         4.94 o
  -3  -9   2        232.45        212.43         6.50 o
  -2  -9   2        173.69        140.22         4.64 o
  -1  -9   2       1496.02       1471.41        28.13 o
   0  -9   2        501.82        505.43        10.47 o
   1  -9   2        185.25        148.27         4.21 o
   2  -9   2        234.46        242.05         6.44 o
   3  -9   2        501.02        498.30        12.01 o
   4  -9   2        180.13        180.04         6.55 o
   5  -9   2        116.46        127.33         7.70 o
   6  -9   2         77.11         66.37         6.38 o
  -6  -8   2        653.36        668.05        21.23 o
  -5  -8   2         33.72         33.11         6.44 o
  -4  -8   2         38.41         30.37         2.97 o
  -3  -8   2         86.99         90.82         3.92 o
  -2  -8   2          0.82          1.22         1.24 o
  -1  -8   2         40.88         58.78         2.45 o
   0  -8   2        130.86        110.02         4.24 o
   1  -8   2        617.06        622.09        13.73 o
   2  -8   2         27.04         32.19         2.35 o
   3  -8   2         95.78         94.61         4.36 o
   4  -8   2          6.15          4.82         2.25 o
   5  -8   2          0.52          5.12         3.23 o
   6  -8   2         29.45         34.74         5.28 o
  -6  -7   2        109.56         93.83         5.44 o
  -5  -7   2        183.03        162.20         7.26 o
  -4  -7   2         82.64         84.14         4.31 o
  -3  -7   2         20.38         24.40         2.30 o
  -2  -7   2       1037.06       1051.89        26.12 o
  -1  -7   2        592.67        564.03        11.33 o
   0  -7   2         11.93         11.47         1.22 o
   1  -7   2        231.61        185.12         4.97 o
   2  -7   2       5933.21       6349.35       126.29 o
   3  -7   2         68.35         56.75         3.20 o
   4  -7   2        407.43        394.63         9.96 o
   5  -7   2        410.95        400.42        10.69 o
   6  -7   2        217.45        235.00         9.67 o
   7  -7   2         52.18         79.75        14.99 o
  -7  -6   2          3.15         -1.80         7.50 o
  -6  -6   2        286.55        304.33         8.92 o
  -5  -6   2         28.25         34.58         3.44 o
  -4  -6   2        420.37        437.46        11.73 o
  -3  -6   2         24.45         25.78         1.90 o
  -2  -6   2        267.84        224.00         5.77 o
  -1  -6   2       1518.24       1556.07        29.10 o
   0  -6   2       1481.13       1600.43        29.92 o
   1  -6   2        359.66        382.39         7.91 o
   2  -6   2       3529.51       3689.08        73.89 o
   3  -6   2         76.76         77.37         3.40 o
   4  -6   2        904.31        860.22        18.71 o
   5  -6   2          5.66          0.04         4.33 o
   6  -6   2        110.97        125.43         6.73 o
   7  -6   2          7.78         -2.40        12.59 o
  -7  -5   2         52.83         53.56         8.08 o
  -6  -5   2          5.65          0.68         2.99 o
  -5  -5   2         77.69         81.56         3.97 o
  -4  -5   2          9.70          8.58         2.11 o
  -3  -5   2         10.66         11.43         1.54 o
  -2  -5   2       1032.32       1118.74        23.23 o
  -1  -5   2        296.45        286.94         6.47 o
   0  -5   2       2421.21       2482.21        45.68 o
   1  -5   2        449.83        444.12         8.89 o
   2  -5   2       1512.69       1571.35        31.99 o
   3  -5   2        274.49        260.70         7.41 o
   4  -5   2         11.16          7.41         4.24 o
   5  -5   2         19.06         20.68         3.38 o
   6  -5   2        394.04        400.90        18.66 o
   7  -5   2        233.45        296.23        25.79 o
  -7  -4   2         42.47         49.28         7.63 o
  -6  -4   2        214.29        225.74         6.99 o
  -5  -4   2        417.44        415.19        10.10 o
  -4  -4   2        236.00        216.88         6.81 o
  -3  -4   2        133.04        125.35         4.24 o
  -2  -4   2       1173.59       1177.58        24.24 o
  -1  -4   2          4.05          0.00         0.61 o
   0  -4   2       1494.37       1378.91        25.59 o
   1  -4   2      13273.01      14331.37       260.28 o
   2  -4   2        751.28        724.01        15.21 o
   3  -4   2         53.08         72.61         3.36 o
   4  -4   2        379.28        372.03         9.78 o
   5  -4   2         70.65         78.75         4.21 o
   6  -4   2        415.25        371.52        17.59 o
   7  -4   2          7.82         17.99        10.79 o
  -7  -3   2          1.90         -5.34         6.90 o
  -6  -3   2         33.94         29.25         3.24 o
  -5  -3   2         84.65         86.09         3.91 o
  -4  -3   2        328.23        326.49         8.92 o
  -3  -3   2        101.00         62.12         3.32 o
  -2  -3   2        566.67        585.84        18.78 o
  -1  -3   2        723.90        770.58        17.56 o
   0  -3   2       2385.69       2630.76        52.59 o
   1  -3   2       1598.80       1604.57        32.21 o
   2  -3   2         89.39         75.90         2.74 o
   3  -3   2        386.93        345.79         8.81 o
   4  -3   2        157.28        160.70         5.09 o
   5  -3   2         14.84         22.68         4.66 o
   6  -3   2        987.51       1058.25        37.10 o
   7  -3   2         30.37         21.93         8.26 o
  -7  -2   2         90.63        116.75        10.33 o
  -6  -2   2        133.19        136.45         5.99 o
  -5  -2   2        256.39        254.37         7.79 o
  -4  -2   2        196.31        185.11         5.76 o
  -3  -2   2       1541.37       1532.13        40.42 o
  -2  -2   2       1911.29       1888.60        57.04 o
  -1  -2   2          1.14          7.80         0.87 o
   0  -2   2       1136.67       1238.38        27.84 o
   1  -2   2        582.55        551.91        14.54 o
   2  -2   2       4285.04       4402.84        96.59 o
   3  -2   2       1045.40       1096.10        25.03 o
   4  -2   2        461.51        443.20        16.74 o
   5  -2   2        116.80        118.64         8.68 o
   6  -2   2        104.78        136.48        11.35 o
   7  -2   2        138.29        110.51        10.93 o
  -7  -1   2        167.32        181.90        13.79 o
  -6  -1   2         82.76         80.65         6.68 o
  -5  -1   2        208.77        189.14        10.30 o
  -4  -1   2          0.93          2.36         1.49 o
  -3  -1   2       1962.23       2258.31        57.74 o
  -2  -1   2        569.45        554.27        12.85 o
  -1  -1   2       1133.34       1130.64        49.85 o
   0  -1   2        256.45        286.64        13.19 o
   1  -1   2       2380.39       2309.22        58.38 o
   2  -1   2          5.06          3.00         2.40 o
   3  -1   2         32.62         35.57         3.59 o
   4  -1   2         43.85         39.39         4.24 o
   5  -1   2        103.15         97.88         8.02 o
   6  -1   2        196.70        168.80        19.43 o
   7  -1   2        225.56        240.74        16.55 o
  -7   0   2          4.73          8.16         5.99 o
  -6   0   2         11.70          7.25         2.84 o
  -5   0   2        270.14        305.23         9.52 o
  -4   0   2       2048.16       2050.04        52.49 o
  -3   0   2        571.85        635.39        16.96 o
  -2   0   2        896.63        873.13        22.49 o
  -1   0   2       1043.81       1113.82        24.56 o
   1   0   2        727.95        698.25        18.00 o
   2   0   2        505.67        539.47        18.02 o
   3   0   2         16.12         26.00         3.16 o
   4   0   2         11.93         14.95         3.39 o
   5   0   2        125.11        107.05         7.22 o
   6   0   2        317.01        318.06        14.78 o
   7   0   2         20.86         34.96        11.69 o
  -7   1   2          2.63          4.16         6.76 o
  -6   1   2         22.90         15.05         3.39 o
  -5   1   2        302.79        312.82        10.03 o
  -4   1   2         59.02         70.63         3.91 o
  -3   1   2        126.01        106.32         3.67 o
  -2   1   2        491.49        532.50        14.41 o
  -1   1   2       2447.70       2595.67        80.51 o
   0   1   2          6.77          9.92         0.46 o
   1   1   2       3132.35       3031.34        77.92 o
   2   1   2        455.79        431.95        17.90 o
   3   1   2       3494.69       3646.06       138.91 o
   4   1   2        107.83        118.17         5.96 o
   5   1   2         76.70         81.62         5.82 o
   6   1   2          2.30          3.14         4.77 o
   7   1   2         27.34         32.82         9.29 o
  -7   2   2         87.02         82.34         9.20 o
  -6   2   2        276.06        279.63        10.24 o
  -5   2   2        110.01        100.87         6.53 o
  -4   2   2          4.15          2.25         1.94 o
  -3   2   2         79.94         80.95         3.14 o
  -2   2   2          0.75          0.78         0.78 o
  -1   2   2       8264.58       9032.35       197.53 o
   0   2   2       2628.78       2701.03        73.17 o
   1   2   2         59.07         43.82         1.40 o
   2   2   2        807.44        800.94        18.57 o
   3   2   2        321.27        273.71         8.99 o
   4   2   2          1.80          4.92         2.47 o
   5   2   2         57.42         67.37         5.37 o
   6   2   2          2.94          2.23         4.65 o
   7   2   2         20.83         13.37         7.43 o
  -7   3   2         30.51         36.58         8.20 o
  -6   3   2        142.12        155.26         8.01 o
  -5   3   2        378.97        360.94        11.54 o
  -4   3   2        133.84        126.02         4.70 o
  -3   3   2         94.12        124.16         4.18 o
  -2   3   2       2625.88       2853.98        63.07 o
  -1   3   2      44904.04      46071.35       907.00 o
   0   3   2       1137.73       1252.24        25.29 o
   1   3   2       1370.20       1359.26        25.23 o
   2   3   2          0.08          1.44         0.79 o
   3   3   2       1062.92       1030.52        24.02 o
   4   3   2        253.09        258.10         9.66 o
   5   3   2          2.03          1.43         4.75 o
   6   3   2        109.19        106.40         7.95 o
   7   3   2         23.01         41.82         8.93 o
  -7   4   2        242.35        272.25        21.59 o
  -6   4   2         36.72         43.22         4.78 o
  -5   4   2        362.67        349.19        10.03 o
  -4   4   2         11.47         12.89         2.13 o
  -3   4   2         82.66        100.59         4.47 o
  -2   4   2        466.10        430.55        16.45 o
  -1   4   2       3569.38       3828.35        75.97 o
   0   4   2        585.01        625.80        12.07 o
   1   4   2          6.25          2.63         0.67 o
   2   4   2       3310.74       3339.46        61.12 o
   3   4   2         11.60         16.16         1.86 o
   4   4   2        291.57        264.03         7.86 o
   5   4   2         54.78         55.85         5.12 o
   6   4   2         98.94        114.03         8.42 o
   7   4   2         26.29         38.39        12.89 o
  -7   5   2          6.46         22.19        11.39 o
  -6   5   2        111.53        109.92         7.46 o
  -5   5   2       1743.11       1700.16        39.17 o
  -4   5   2        424.59        414.52        11.07 o
  -3   5   2        248.40        263.94         7.56 o
  -2   5   2          4.46         13.98         1.43 o
  -1   5   2       1298.51       1304.30        24.41 o
   0   5   2         48.77         65.31         2.18 o
   1   5   2        257.14        241.56         5.30 o
   2   5   2        142.34        102.51         3.17 o
   3   5   2        237.70        216.76         7.46 o
   4   5   2         20.60         21.53         2.44 o
   5   5   2         14.09         10.03         3.83 o
   6   5   2         10.09          8.19         5.56 o
  -7   6   2         90.93        107.34        15.59 o
  -6   6   2        139.86        136.74         7.40 o
  -5   6   2        107.78         87.32         5.27 o
  -4   6   2          2.03          3.96         1.90 o
  -3   6   2        449.72        451.04        10.56 o
  -2   6   2       3137.05       3174.61        63.70 o
  -1   6   2       2594.94       2608.04        48.05 o
   0   6   2       1158.25       1223.95        25.23 o
   1   6   2        691.29        641.00        12.64 o
   2   6   2        218.79        234.19         6.10 o
   3   6   2          9.74          5.76         1.54 o
   4   6   2        103.68         96.17         4.87 o
   5   6   2        154.87        176.36         8.12 o
   6   6   2         90.56        114.59         8.75 o
  -7   7   2        144.07        127.13        16.79 o
  -6   7   2         11.27         22.02         4.88 o
  -5   7   2         14.07         14.07         3.65 o
  -4   7   2        196.80        188.09         6.25 o
  -3   7   2       1285.78       1244.87        26.20 o
  -2   7   2       4851.30       5110.19       101.95 o
  -1   7   2       3698.51       3869.24        71.11 o
   0   7   2       1245.21       1278.31        24.26 o
   1   7   2        468.77        461.91         9.62 o
   2   7   2        904.93        849.98        18.38 o
   3   7   2       1940.20       1873.93        49.89 o
   4   7   2         32.52         30.50         3.07 o
   5   7   2        243.11        220.68        16.10 o
   6   7   2         33.88         33.44         7.20 o
  -6   8   2          3.52         -1.60         5.71 o
  -5   8   2        505.65        499.41        12.90 o
  -4   8   2        407.41        368.24         9.73 o
  -3   8   2       1256.92       1191.26        25.35 o
  -2   8   2          0.15          2.24         1.50 o
  -1   8   2         42.79         29.52         1.78 o
   0   8   2         27.20         20.70         2.24 o
   1   8   2          4.47          7.67         1.28 o
   2   8   2        658.38        601.92        12.52 o
   3   8   2         32.71         33.27         2.60 o
   4   8   2        227.39        188.89         6.81 o
   5   8   2        159.94        158.82         8.60 o
   6   8   2         64.05         80.01         8.78 o
  -6   9   2         55.89         70.30         7.90 o
  -5   9   2          9.26         10.90         4.20 o
  -4   9   2        131.36        143.71         6.05 o
  -3   9   2        953.28        932.77        20.58 o
  -2   9   2        264.26        269.12         7.31 o
  -1   9   2        131.33        138.31         4.19 o
   0   9   2       1308.11       1204.58        29.48 o
   1   9   2         16.73         17.94         1.67 o
   2   9   2        233.44        220.68         5.85 o
   3   9   2        143.48        126.40         5.22 o
   4   9   2         16.82         10.45         2.87 o
   5   9   2          0.82         -0.11         4.13 o
   6   9   2         57.32         44.88         8.02 o
  -6  10   2         21.94         13.66         7.66 o
  -5  10   2         58.62         68.98         6.23 o
  -4  10   2         20.29         22.15         3.78 o
  -3  10   2        167.07        158.22         6.15 o
  -2  10   2       1172.11       1175.78        25.19 o
  -1  10   2         39.11         37.65         2.30 o
   0  10   2         31.24         47.35         2.59 o
   1  10   2        340.49        329.67         7.85 o
   2  10   2          0.02          4.31         2.15 o
   3  10   2        121.44        118.96         5.49 o
   4  10   2        161.31        155.39         7.61 o
   5  10   2        120.77        145.94         9.66 o
  -6  11   2          9.25         -5.82        10.43 o
  -5  11   2          1.20         -5.24         5.24 o
  -4  11   2         23.14         26.14         4.58 o
  -3  11   2          4.39          5.11         2.67 o
  -2  11   2        730.21        733.36        16.82 o
  -1  11   2        180.99        175.40         5.86 o
   0  11   2        932.38        906.77        18.31 o
   1  11   2         75.15         72.14         3.53 o
   2  11   2         29.10         29.31         2.92 o
   3  11   2        154.67        147.79         9.08 o
   4  11   2        111.08         98.91         6.32 o
   5  11   2         50.48         43.69         6.99 o
  -5  12   2          0.17          6.22         7.70 o
  -4  12   2         24.06         20.47         5.14 o
  -3  12   2         23.07         20.06         3.43 o
  -2  12   2         25.93         20.14         2.61 o
  -1  12   2        248.37        253.95         6.99 o
   0  12   2          0.01          0.15         1.97 o
   1  12   2        448.58        453.23        10.62 o
   2  12   2         91.22         95.81         5.07 o
   3  12   2         74.38         63.39         4.97 o
   4  12   2        575.38        579.99        19.25 o
   5  12   2        267.10        311.90        24.59 o
  -5  13   2        139.95        162.41        13.97 o
  -4  13   2       1274.11       1246.17        36.20 o
  -3  13   2        137.98        134.93         8.15 o
  -2  13   2         71.39         71.58         4.14 o
  -1  13   2        539.27        517.84        11.97 o
   0  13   2          0.21          0.45         2.17 o
   1  13   2          7.45          6.11         2.52 o
   2  13   2          3.66          2.03         3.67 o
   3  13   2         24.96         21.00         5.45 o
   4  13   2        394.49        450.79        22.86 o
  -5  14   2         33.50          9.95        10.76 o
  -4  14   2        191.03        195.23        13.25 o
  -3  14   2        176.26        149.20        11.00 o
  -2  14   2        128.30        102.07         5.60 o
  -1  14   2         87.71         81.15         4.73 o
   0  14   2         94.88         84.05         4.69 o
   1  14   2         39.54         38.90         3.69 o
   2  14   2         83.27         90.92         5.55 o
   3  14   2        338.57        377.81        16.95 o
   4  14   2        142.38        184.44        14.22 o
  -4  15   2        138.14        152.36        11.53 o
  -3  15   2          0.06         -6.30         6.30 o
  -2  15   2        173.88        163.27         9.44 o
  -1  15   2         61.20         60.95         4.54 o
   0  15   2         18.45         22.17         6.59 o
   1  15   2        108.25        120.37         7.44 o
   2  15   2        468.74        478.45        17.33 o
   3  15   2         23.62         30.97         6.48 o
  -4  16   2         30.36         23.39        14.99 o
  -3  16   2          1.22         -0.27         7.57 o
  -2  16   2          0.05         -6.60         7.63 o
  -1  16   2          0.46         -2.51         5.20 o
   0  16   2          0.44          2.18         5.60 o
   1  16   2        427.63        436.68        17.02 o
   2  16   2          3.54          2.87         5.35 o
   3  16   2         90.51        104.90        11.99 o
  -3  17   2         39.96         60.11        12.08 o
  -2  17   2         13.57         26.09        10.18 o
  -1  17   2         37.21         36.50         7.32 o
   0  17   2         82.51         71.21         7.48 o
   1  17   2         13.52         19.99         6.21 o
   2  17   2         51.93         44.56         7.00 o
  -1  18   2          5.77          4.28         7.66 o
   0  18   2         15.65         13.40         7.37 o
   0 -19   3         11.90         16.29         8.78 o
   1 -19   3          2.94         25.76         8.49 o
  -2 -18   3          0.86        -10.57        10.79 o
  -1 -18   3        180.60        155.59        12.30 o
   0 -18   3         38.61         32.63         6.99 o
   1 -18   3          2.39          7.34         6.33 o
   2 -18   3         42.69         48.51         9.48 o
   3 -18   3        135.21        149.37        15.86 o
  -3 -17   3          0.01          8.85         7.06 o
  -2 -17   3         15.46         17.20         6.32 o
  -1 -17   3         10.73         11.19        10.79 o
   0 -17   3          7.51         14.84         6.40 o
   1 -17   3          0.11          3.12         5.36 o
   2 -17   3        244.63        263.26        14.27 o
   3 -17   3         13.68         21.54         9.96 o
  -3 -16   3         64.74         80.95         8.70 o
  -2 -16   3         18.52         11.63         4.99 o
  -1 -16   3        167.66        165.39        17.69 o
   0 -16   3          0.03          1.50         4.31 o
   1 -16   3        215.29        219.10        12.03 o
   2 -16   3          1.93          0.76         4.86 o
   3 -16   3         15.86         31.65         7.73 o
   4 -16   3          4.63          8.70        10.18 o
  -4 -15   3          0.40         -0.43         5.76 o
  -3 -15   3         65.54         63.11         6.91 o
  -2 -15   3         36.45         43.58         8.72 o
  -1 -15   3         30.50         28.60         3.88 o
   0 -15   3          0.14          4.24         2.66 o
   1 -15   3         10.44          1.59         2.84 o
   2 -15   3        194.24        198.07         8.76 o
   3 -15   3          9.73         11.82         8.44 o
   4 -15   3          5.92          8.36         7.60 o
   5 -15   3          1.41         14.99        12.59 o
  -4 -14   3         15.67         10.68         6.25 o
  -3 -14   3        100.10        122.06         8.40 o
  -2 -14   3         14.02          8.92         3.06 o
  -1 -14   3       1497.41       1487.77        32.10 o
   0 -14   3        371.02        345.59         9.09 o
   1 -14   3        172.24        150.74         5.81 o
   2 -14   3         23.92         16.61         2.85 o
   3 -14   3        102.04        105.59         7.10 o
   4 -14   3         53.39         50.68         6.72 o
   5 -14   3          0.01         -4.84         8.16 o
  -5 -13   3         58.57         60.26         8.02 o
  -4 -13   3         44.02         65.47         6.06 o
  -3 -13   3          4.92          4.60         3.20 o
  -2 -13   3        171.63        176.64         6.62 o
  -1 -13   3        136.61        153.78         6.26 o
   0 -13   3         33.78         34.92         2.57 o
   1 -13   3          0.12          2.52         1.94 o
   2 -13   3         13.32         25.33         2.76 o
   3 -13   3        299.36        295.46         9.51 o
   4 -13   3          0.39         -2.60         5.00 o
   5 -13   3         19.98         36.08         6.93 o
  -5 -12   3        102.97        117.60         8.13 o
  -4 -12   3        246.44        240.59        10.74 o
  -3 -12   3       1399.28       1310.80        29.20 o
  -2 -12   3         16.74         15.77         2.48 o
  -1 -12   3        432.26        404.46        10.28 o
   0 -12   3        348.29        367.43         8.78 o
   1 -12   3        174.65        185.90         5.65 o
   2 -12   3          6.89          5.52         2.12 o
   3 -12   3          5.71         59.66         6.29 o
   4 -12   3          8.82          3.99         3.94 o
   5 -12   3        103.60        135.87         8.72 o
   6 -12   3          0.26         11.34        11.09 o
  -5 -11   3         71.69        104.52        11.26 o
  -4 -11   3        332.00        326.60         9.95 o
  -3 -11   3        149.21        138.99         5.65 o
  -2 -11   3         71.55         73.04         3.75 o
  -1 -11   3        106.61         97.13         4.06 o
   0 -11   3        155.21        166.57         4.84 o
   1 -11   3        269.01        235.28         6.24 o
   2 -11   3         94.34        106.36         6.21 o
   3 -11   3         26.34         26.83         2.90 o
   4 -11   3        163.57        183.47         8.16 o
   5 -11   3         16.46         12.45         5.31 o
   6 -11   3          3.29          8.00         9.37 o
  -6 -10   3          4.55          9.93         6.63 o
  -5 -10   3         80.59         72.08         7.66 o
  -4 -10   3         50.16         40.14         3.43 o
  -3 -10   3        402.28        378.62        10.23 o
  -2 -10   3        112.71        104.06         4.24 o
  -1 -10   3        630.24        585.07        13.24 o
   0 -10   3         34.21         24.89         1.93 o
   1 -10   3         87.74         84.67         3.79 o
   2 -10   3       1433.73       1479.18        37.72 o
   3 -10   3        260.86        258.21         7.69 o
   4 -10   3         35.17         28.16         3.29 o
   5 -10   3          2.17          8.52         4.70 o
   6 -10   3        122.53        149.62        15.41 o
  -6  -9   3         78.90         79.60         8.07 o
  -5  -9   3        135.63        141.16         7.19 o
  -4  -9   3        436.95        395.97        10.51 o
  -3  -9   3        226.32        229.01         6.76 o
  -2  -9   3         82.32         92.34         3.70 o
  -1  -9   3        267.61        289.24         7.33 o
   0  -9   3        156.28        174.29         4.92 o
   1  -9   3         33.43         45.08         2.36 o
   2  -9   3        340.43        316.33         7.95 o
   3  -9   3        376.44        423.33        10.56 o
   4  -9   3          8.31          5.77         3.52 o
   5  -9   3          0.45         -3.52         3.52 o
   6  -9   3         54.43         54.64         6.15 o
  -6  -8   3        128.51        156.99         8.33 o
  -5  -8   3          4.63          1.69         4.90 o
  -4  -8   3        227.30        187.62        10.67 o
  -3  -8   3         57.87         51.81         4.76 o
  -2  -8   3        558.80        583.43        13.07 o
  -1  -8   3        557.15        587.12        13.02 o
   0  -8   3        770.08        765.75        15.04 o
   1  -8   3       1422.08       1442.96        29.85 o
   2  -8   3       1035.74       1104.73        23.43 o
   3  -8   3         80.49         60.46         3.29 o
   4  -8   3         52.13         42.66         3.16 o
   5  -8   3         13.78         14.95         3.27 o
   6  -8   3         27.86         20.71         6.00 o
  -6  -7   3        107.76        113.19         5.95 o
  -5  -7   3        151.68        135.04         6.69 o
  -4  -7   3         35.01         37.76         3.36 o
  -3  -7   3        107.05         96.19         3.89 o
  -2  -7   3          4.39          6.27         1.24 o
  -1  -7   3       1907.53       2015.51        41.02 o
   0  -7   3       3071.59       3391.92        62.47 o
   1  -7   3       1171.05       1203.01        25.04 o
   2  -7   3         34.44         13.40         1.67 o
   3  -7   3        139.53        115.01         4.91 o
   4  -7   3        267.47        270.66         7.64 o
   5  -7   3        436.11        446.27        11.80 o
   6  -7   3         12.46         21.79         5.53 o
   7  -7   3          0.55         11.39        14.39 o
  -7  -6   3         16.03         12.59         7.50 o
  -6  -6   3        169.01        197.23         7.28 o
  -5  -6   3        623.74        617.09        16.03 o
  -4  -6   3          0.07          1.21         1.93 o
  -3  -6   3         49.36         47.32         2.68 o
  -2  -6   3       3102.96       3559.53        71.58 o
  -1  -6   3        252.10        306.99         7.23 o
   0  -6   3       4546.21       4921.26        90.01 o
   1  -6   3        577.48        513.52        10.36 o
   2  -6   3        309.54        300.52         7.34 o
   3  -6   3        126.12        126.04         4.27 o
   4  -6   3         17.54         17.32         2.28 o
   5  -6   3         10.48         13.36         3.00 o
   6  -6   3         29.10         22.95         6.91 o
   7  -6   3        141.08        153.51        19.19 o
  -7  -5   3         34.43         37.55         8.70 o
  -6  -5   3        156.70        163.39         6.45 o
  -5  -5   3          1.10          1.73         2.15 o
  -4  -5   3        451.56        433.62        11.49 o
  -3  -5   3         50.97         48.38         2.58 o
  -2  -5   3       1818.95       2027.13        41.06 o
  -1  -5   3         86.35        116.78         3.15 o
   0  -5   3         91.02        116.98         3.15 o
   1  -5   3        557.83        526.96        11.42 o
   2  -5   3       1084.68       1148.85        23.86 o
   3  -5   3        493.92        441.33        11.34 o
   4  -5   3         10.23          8.04         2.12 o
   5  -5   3       1052.51       1050.25        29.07 o
   6  -5   3        197.41        201.88        19.49 o
   7  -5   3        345.98        371.79        28.78 o
  -7  -4   3          0.06          2.04         5.84 o
  -6  -4   3        121.63        127.54         5.54 o
  -5  -4   3         10.08          9.34         2.25 o
  -4  -4   3         29.71         40.86         3.21 o
  -3  -4   3        486.58        561.28        15.62 o
  -2  -4   3       3152.56       3181.33        71.26 o
  -1  -4   3        473.34        413.04         9.88 o
   0  -4   3          8.42          3.53         0.66 o
   1  -4   3       1207.94       1242.98        23.16 o
   2  -4   3         24.85         16.01         1.43 o
   3  -4   3         72.44         82.03         3.45 o
   4  -4   3         11.30         12.39         1.80 o
   5  -4   3         52.18         40.43         5.71 o
   6  -4   3         99.11         93.12         9.11 o
   7  -4   3         33.95         33.58        11.39 o
  -7  -3   3         74.11         91.44         9.51 o
  -6  -3   3         20.59         31.48         2.97 o
  -5  -3   3       1038.13       1012.08        24.17 o
  -4  -3   3          0.60          0.92         1.54 o
  -3  -3   3        320.87        436.30        12.49 o
  -2  -3   3         38.38         48.12         2.04 o
  -1  -3   3       2889.81       3114.71        69.40 o
   0  -3   3       2648.50       2806.32        62.69 o
   1  -3   3          7.71          2.20         0.87 o
   2  -3   3          1.51          2.01         1.02 o
   3  -3   3         29.83         45.76         3.12 o
   4  -3   3       1111.43       1138.98        30.45 o
   5  -3   3         38.82         31.45         5.29 o
   6  -3   3          0.01         -5.62         5.62 o
   7  -3   3        120.01        124.20        11.95 o
  -7  -2   3         17.09         29.33         6.30 o
  -6  -2   3         50.58         51.99         3.78 o
  -5  -2   3          6.83          5.09         2.11 o
  -4  -2   3          0.20          6.71         1.61 o
  -3  -2   3        573.90        597.75        14.17 o
  -2  -2   3        236.98        208.89         7.58 o
  -1  -2   3       1508.37       1300.21        34.18 o
   0  -2   3        378.18        463.33        12.57 o
   1  -2   3        982.63       1195.26        29.65 o
   2  -2   3        979.90       1021.10        26.66 o
   3  -2   3        610.40        580.81        39.28 o
   4  -2   3        158.26        190.01         9.53 o
   5  -2   3         65.50         67.46         6.78 o
   6  -2   3        267.17        264.74        33.88 o
   7  -2   3         36.11          0.30        16.19 o
  -7  -1   3          6.81          8.25         6.17 o
  -6  -1   3          0.05          0.36         2.83 o
  -5  -1   3        104.27        115.12         5.42 o
  -4  -1   3         71.94         47.70         5.28 o
  -3  -1   3        160.82        156.92         5.05 o
  -2  -1   3        868.22        891.73        23.10 o
  -1  -1   3       1524.37       1385.55        46.22 o
   0  -1   3       2775.02       2746.91        61.19 o
   1  -1   3       9894.20      10533.63       320.14 o
   2  -1   3        590.06        605.66        20.35 o
   3  -1   3         84.02        106.99        10.79 o
   4  -1   3        432.31        471.27        17.59 o
   5  -1   3         48.34         52.88         5.94 o
   6  -1   3        144.69        131.29         9.05 o
   7  -1   3         48.64         54.82         9.51 o
  -7   0   3          0.48          5.38         5.63 o
  -6   0   3        166.62        155.46        10.13 o
  -5   0   3        576.89        556.87        17.20 o
  -4   0   3        337.81        335.02         9.91 o
  -3   0   3        575.81        679.01        17.98 o
  -2   0   3        358.65        440.65        11.74 o
  -1   0   3       2048.79       1987.18        43.59 o
   0   0   3        285.75        261.05         6.29 o
   1   0   3       1405.36       1383.56        35.43 o
   2   0   3        404.62        464.70        18.89 o
   3   0   3        756.79        736.79        24.80 o
   4   0   3        114.09        105.18        10.09 o
   5   0   3        228.82        236.41        10.13 o
   6   0   3         91.34        100.97         7.46 o
   7   0   3          0.87         -7.77         7.77 o
  -7   1   3         19.07         19.61        14.39 o
  -6   1   3        193.18        196.21         7.53 o
  -5   1   3        428.12        428.34        12.80 o
  -4   1   3        659.04        689.69        18.80 o
  -3   1   3          0.06         -0.72         1.23 o
  -2   1   3       2590.18       2856.79        73.23 o
  -1   1   3        315.08        296.78         8.26 o
   0   1   3        803.68        737.37        14.95 o
   1   1   3       7442.89       7993.80       174.78 o
   2   1   3       1158.88       1083.01        24.86 o
   3   1   3         49.77         33.79         2.99 o
   4   1   3        340.43        317.02        10.82 o
   5   1   3       1310.33       1344.96        51.71 o
   6   1   3        280.85        261.46        16.68 o
   7   1   3        278.03        291.51        32.08 o
  -7   2   3        121.42        119.38         8.08 o
  -6   2   3          0.38          1.11         3.33 o
  -5   2   3        455.72        442.30        13.26 o
  -4   2   3        495.50        472.85        11.83 o
  -3   2   3        123.70        107.95         3.70 o
  -2   2   3       1783.35       1928.78        42.84 o
  -1   2   3       1305.67       1276.95        36.79 o
   0   2   3        116.54         89.56         3.74 o
   1   2   3        516.22        422.63        10.04 o
   2   2   3       1343.19       1334.99        32.22 o
   3   2   3        581.96        510.27        14.98 o
   4   2   3          1.15          2.71         3.32 o
   5   2   3        631.16        621.86        25.59 o
   6   2   3        108.83        126.85         9.53 o
   7   2   3         31.57         37.25        16.79 o
  -7   3   3         86.72         86.09         8.26 o
  -6   3   3          0.25          3.39         3.57 o
  -5   3   3        143.60        144.62         6.81 o
  -4   3   3        433.90        429.96        11.06 o
  -3   3   3        433.92        476.93        11.66 o
  -2   3   3          0.98          2.01         1.02 o
  -1   3   3       5118.11       5242.12       142.85 o
   0   3   3        231.30        289.81         5.82 o
   1   3   3        898.05        873.48        16.51 o
   2   3   3         42.63         30.12         1.65 o
   3   3   3        235.82        237.03         6.89 o
   4   3   3         30.67         33.53         3.69 o
   5   3   3         84.42         99.72         6.79 o
   6   3   3        287.08        266.83        12.68 o
   7   3   3        278.38        269.16        18.15 o
  -7   4   3          8.91         19.06        10.79 o
  -6   4   3        806.76        826.51        23.65 o
  -5   4   3          0.28          1.48         3.46 o
  -4   4   3       1077.46       1069.49        25.09 o
  -3   4   3         53.81         56.49         4.15 o
  -2   4   3        699.36        639.98        20.17 o
  -1   4   3        694.01        702.33        16.39 o
   0   4   3        785.21        755.94        14.43 o
   1   4   3         82.92         63.14         2.05 o
   2   4   3         57.53         37.84         2.02 o
   3   4   3         69.84         83.97         4.07 o
   4   4   3       1234.16       1227.01        29.02 o
   5   4   3        223.30        212.74        10.85 o
   6   4   3          0.76          4.15         5.34 o
   7   4   3          1.20          2.22         8.20 o
  -7   5   3         22.54         13.82        14.39 o
  -6   5   3        111.01        109.18         6.91 o
  -5   5   3        161.59        171.16         6.98 o
  -4   5   3        129.30        154.40         5.84 o
  -3   5   3        174.24        135.95         4.81 o
  -2   5   3       2702.47       2752.93        62.92 o
  -1   5   3        312.65        285.77         6.07 o
   0   5   3        751.50        742.55        16.65 o
   1   5   3        795.74        771.72        14.89 o
   2   5   3       1357.41       1338.99        25.36 o
   3   5   3        393.00        387.22        15.91 o
   4   5   3        443.18        434.78        11.78 o
   5   5   3         17.64         11.85         6.39 o
   6   5   3        108.76        116.10        13.65 o
  -7   6   3         15.22          6.34         8.45 o
  -6   6   3         18.63         29.48         5.22 o
  -5   6   3          4.40          6.46         3.09 o
  -4   6   3          0.67          5.91         2.23 o
  -3   6   3         70.24        100.41         3.89 o
  -2   6   3          2.05          3.45         1.42 o
  -1   6   3        114.48        114.21         3.36 o
   0   6   3        657.10        607.95        11.99 o
   1   6   3        722.15        773.09        15.10 o
   2   6   3         57.26         49.02         2.42 o
   3   6   3        460.26        426.25         9.83 o
   4   6   3        243.24        225.66         7.58 o
   5   6   3         64.08         54.21         3.91 o
   6   6   3          8.00         19.26         6.06 o
  -7   7   3          1.51         -8.45         8.45 o
  -6   7   3        210.16        197.25         9.53 o
  -5   7   3        222.44        207.50         7.42 o
  -4   7   3        914.08        918.95        20.25 o
  -3   7   3       1238.41       1197.58        25.29 o
  -2   7   3        148.30        132.31         4.41 o
  -1   7   3        293.91        330.02         7.24 o
   0   7   3        632.87        653.46        13.01 o
   1   7   3       1457.79       1536.50        29.03 o
   2   7   3         85.70         84.71         3.22 o
   3   7   3        187.31        169.05         5.09 o
   4   7   3        751.48        719.70        18.48 o
   5   7   3         54.09         55.08         4.65 o
   6   7   3          0.00          5.28         7.20 o
  -6   8   3         59.06         65.95         6.14 o
  -5   8   3          0.13          2.76         3.38 o
  -4   8   3          3.92         -0.31         2.53 o
  -3   8   3        558.34        536.77        12.64 o
  -2   8   3        644.55        658.55        14.78 o
  -1   8   3          1.94          3.98         1.31 o
   0   8   3         22.92         30.26         1.93 o
   1   8   3        747.03        716.21        14.66 o
   2   8   3        179.71        166.82         4.83 o
   3   8   3        861.64        890.00        20.02 o
   4   8   3         82.30         75.57         6.14 o
   5   8   3          1.43          1.59         4.00 o
   6   8   3         81.34         61.74         8.62 o
  -6   9   3          9.91          9.89         9.26 o
  -5   9   3          0.23          3.16         4.20 o
  -4   9   3        314.66        303.80         9.02 o
  -3   9   3        601.94        604.74        14.25 o
  -2   9   3        257.99        273.03         7.53 o
  -1   9   3        202.18        191.75         5.14 o
   0   9   3         50.19         66.06         3.49 o
   1   9   3        615.19        600.40        12.48 o
   2   9   3         67.32         65.70         3.89 o
   3   9   3         16.89         14.92         2.33 o
   4   9   3         61.41         71.94        10.25 o
   5   9   3          8.13         14.50         4.47 o
   6   9   3        157.81        174.50        14.51 o
  -6  10   3         22.23         17.28        10.19 o
  -5  10   3         17.19         26.15         5.08 o
  -4  10   3        232.16        238.37         8.29 o
  -3  10   3       1712.92       1722.07        36.22 o
  -2  10   3       1699.39       1754.53        36.60 o
  -1  10   3          3.25          1.09         1.53 o
   0  10   3        400.76        393.99         8.95 o
   1  10   3        107.28         98.65         3.92 o
   2  10   3         41.76         45.26         2.92 o
   3  10   3         47.50         52.56         3.54 o
   4  10   3         96.31         95.66         8.74 o
   5  10   3          1.36          4.53         4.75 o
  -6  11   3          7.86          1.20        14.39 o
  -5  11   3          0.02          4.98         5.43 o
  -4  11   3         20.33         18.81         3.82 o
  -3  11   3         66.50         64.90         4.28 o
  -2  11   3          0.37          1.58         2.23 o
  -1  11   3         25.73         20.28         2.16 o
   0  11   3        608.45        616.61        13.20 o
   1  11   3        173.53        173.95         8.95 o
   2  11   3          4.84          8.12         2.26 o
   3  11   3         94.57         92.88         5.50 o
   4  11   3        454.99        468.82        20.69 o
   5  11   3          7.65         -6.05         6.05 o
  -5  12   3         36.43         36.85         7.48 o
  -4  12   3          5.27         -3.46         4.73 o
  -3  12   3          0.15          2.66         3.06 o
  -2  12   3        208.20        197.66         7.07 o
  -1  12   3         93.83         90.15         4.24 o
   0  12   3        120.89        113.88         4.85 o
   1  12   3         45.79         49.68         3.38 o
   2  12   3        731.11        700.39        15.32 o
   3  12   3        558.99        567.20        14.64 o
   4  12   3        216.47        231.16        16.04 o
   5  12   3         24.57         37.17        14.69 o
  -5  13   3         19.75         20.26        20.09 o
  -4  13   3        439.27        412.68        17.05 o
  -3  13   3          1.76         -1.37         3.75 o
  -2  13   3        214.39        200.00         7.60 o
  -1  13   3        250.20        232.94         7.60 o
   0  13   3        154.10        144.24         5.75 o
   1  13   3        165.87        170.99         6.43 o
   2  13   3          1.47          3.24         3.13 o
   3  13   3        274.07        251.30        11.47 o
   4  13   3         16.47         23.62         6.84 o
  -5  14   3         35.91         19.79        11.45 o
  -4  14   3        265.72        240.53        14.88 o
  -3  14   3        243.38        273.75        13.58 o
  -2  14   3          0.14          2.64         3.63 o
  -1  14   3        118.79        103.14         6.35 o
   0  14   3         17.84         14.68         3.14 o
   1  14   3        601.33        584.36        13.91 o
   2  14   3         13.40          8.78         3.81 o
   3  14   3        119.01        135.64         9.42 o
   4  14   3        101.63        101.46        14.69 o
  -4  15   3        185.23        175.50        17.09 o
  -3  15   3          0.06          8.59         6.77 o
  -2  15   3         13.96          9.59         9.19 o
  -1  15   3         67.83         52.94         4.66 o
   0  15   3        175.12        162.45        10.14 o
   1  15   3        186.43        180.01         9.37 o
   2  15   3         30.94         28.03         5.28 o
   3  15   3        182.66        178.47        13.11 o
  -3  16   3          4.47         -8.70         9.54 o
  -2  16   3          5.51          7.66         7.01 o
  -1  16   3          9.27          2.46         5.91 o
   0  16   3          2.31         14.87         7.10 o
   1  16   3          5.04          4.29         5.56 o
   2  16   3        199.39        224.66        20.97 o
  -2  17   3         56.89         70.45        11.43 o
  -1  17   3         10.91         15.74         7.03 o
   0  17   3         75.58         81.47         8.32 o
   1  17   3         11.78          8.75         6.52 o
   0 -19   4         38.14         39.40        17.69 o
   1 -19   4         71.79         75.90        10.51 o
  -2 -18   4          5.77         -5.92         6.43 o
  -1 -18   4          5.27         13.43         5.99 o
   0 -18   4          0.88          9.83         6.54 o
   1 -18   4         29.25         23.16         8.20 o
   2 -18   4         73.68        102.11        10.22 o
   3 -18   4         15.29         14.05        11.85 o
  -3 -17   4          1.51         16.68         6.63 o
  -2 -17   4          1.00         -5.70         5.70 o
  -1 -17   4         76.42         64.43         7.17 o
   0 -17   4         56.74         52.19         8.10 o
   1 -17   4         48.07         47.18         9.80 o
   2 -17   4         95.75         99.81        11.67 o
   3 -17   4         11.40          7.50        10.18 o
  -3 -16   4          0.17         10.79         8.40 o
  -2 -16   4         65.38         49.77         6.19 o
  -1 -16   4          3.82          6.26         4.54 o
   0 -16   4         90.47         89.57        12.29 o
   1 -16   4         57.74         59.04         7.98 o
   2 -16   4          1.43         14.21         4.79 o
   3 -16   4        288.20        336.85        20.99 o
   4 -16   4          1.62         -0.60        16.79 o
  -4 -15   4         79.96         91.68         8.78 o
  -3 -15   4         72.23         87.30        29.08 o
  -2 -15   4          1.92          3.54         4.35 o
  -1 -15   4        276.81        256.62         8.70 o
   0 -15   4         18.31          3.90         3.57 o
   1 -15   4         14.09          9.67         3.92 o
   2 -15   4          2.46          4.21         4.50 o
   3 -15   4         82.71         91.43         8.52 o
   4 -15   4          6.88         19.94         7.71 o
   5 -15   4          0.05          7.41        11.61 o
  -4 -14   4         21.52         32.54         5.45 o
  -3 -14   4         34.65         32.64         4.76 o
  -2 -14   4        485.00        458.92        12.19 o
  -1 -14   4        574.86        571.42        16.07 o
   0 -14   4         47.97         40.87         3.65 o
   1 -14   4        193.97        179.59         6.28 o
   2 -14   4          3.62          4.76         2.62 o
   3 -14   4          7.04         12.25         4.78 o
   4 -14   4        342.36        351.06        14.22 o
   5 -14   4         10.63          8.64         9.53 o
  -5 -13   4         78.33         84.75         7.82 o
  -4 -13   4        186.92        181.33         9.74 o
  -3 -13   4         12.21         13.89         3.39 o
  -2 -13   4        127.04        124.58         5.68 o
  -1 -13   4       1256.99       1270.18        27.54 o
   0 -13   4        315.25        311.30         8.00 o
   1 -13   4         93.81        103.92         4.64 o
   2 -13   4        711.62        641.90        15.87 o
   3 -13   4        184.54        176.45         7.39 o
   4 -13   4         32.83         47.80         6.49 o
   5 -13   4         11.93         20.09         6.86 o
  -5 -12   4          5.54         10.12         6.34 o
  -4 -12   4         65.72         67.25         5.76 o
  -3 -12   4        154.36        151.98         6.30 o
  -2 -12   4        872.99        853.56        19.23 o
  -1 -12   4        773.03        793.25        17.79 o
   0 -12   4        786.08        788.94        16.30 o
   1 -12   4         86.10         95.77         4.19 o
   2 -12   4         48.44         43.79         3.11 o
   3 -12   4         39.77         29.67         3.38 o
   4 -12   4          0.38          2.82         3.80 o
   5 -12   4         60.66         63.80         6.82 o
   6 -12   4         35.25         68.36        19.19 o
  -5 -11   4          0.00          3.72         4.24 o
  -4 -11   4          5.32         -0.50         2.93 o
  -3 -11   4        844.98        811.73        18.51 o
  -2 -11   4       1451.27       1408.13        30.04 o
  -1 -11   4        145.62        129.11         4.66 o
   0 -11   4        630.60        625.54        13.13 o
   1 -11   4          8.72          9.68         2.38 o
   2 -11   4        868.76        848.84        19.98 o
   3 -11   4        157.11        153.59         6.17 o
   4 -11   4         58.74         72.15         4.82 o
   5 -11   4          0.29          1.84         5.03 o
   6 -11   4          3.58        -13.79        13.79 o
  -6 -10   4         37.47         34.80         7.20 o
  -5 -10   4          0.54          0.81         3.86 o
  -4 -10   4          2.86          2.13         2.68 o
  -3 -10   4          8.12          3.72         2.09 o
  -2 -10   4        101.65        119.07         4.51 o
  -1 -10   4        341.56        295.24         7.60 o
   0 -10   4         88.61         84.04         3.18 o
   1 -10   4        516.55        533.95        11.37 o
   2 -10   4        139.58        124.58         6.10 o
   3 -10   4        798.61        798.53        18.07 o
   4 -10   4        427.83        400.62        12.36 o
   5 -10   4        147.75        166.04         9.03 o
   6 -10   4         78.82         92.83        11.23 o
  -6  -9   4         15.80         46.64         6.76 o
  -5  -9   4        125.61        122.29         6.89 o
  -4  -9   4        173.12        154.60         7.48 o
  -3  -9   4         40.02         32.78         2.52 o
  -2  -9   4        113.08        109.16         4.56 o
  -1  -9   4        647.32        666.40        14.68 o
   0  -9   4         39.45         38.88         2.58 o
   1  -9   4       1566.44       1579.22        30.09 o
   2  -9   4         27.50         24.75         2.30 o
   3  -9   4        211.49        205.32         6.50 o
   4  -9   4        324.83        330.35        10.54 o
   5  -9   4        514.00        545.82        15.62 o
   6  -9   4        232.84        280.31        14.02 o
  -6  -8   4          1.05         -2.53         4.07 o
  -5  -8   4          0.77         -2.19         3.19 o
  -4  -8   4       1072.76       1040.78        25.13 o
  -3  -8   4        194.22        216.66         6.83 o
  -2  -8   4        544.31        603.43        13.48 o
  -1  -8   4        194.52        171.59         4.71 o
   0  -8   4        117.05        109.61         3.50 o
   1  -8   4       1186.78       1187.75        22.80 o
   2  -8   4          0.44          3.56         1.53 o
   3  -8   4         46.32         42.41         2.96 o
   4  -8   4         47.96         36.66         2.97 o
   5  -8   4        573.42        561.19        14.02 o
   6  -8   4        133.42        145.21        12.46 o
  -6  -7   4         28.11         38.09         3.87 o
  -5  -7   4         39.39         34.69         3.63 o
  -4  -7   4         43.34         42.30         2.99 o
  -3  -7   4         96.07         91.49         3.74 o
  -2  -7   4        305.37        334.32         9.62 o
  -1  -7   4        358.34        396.97         9.05 o
   0  -7   4       1031.09       1243.04        25.72 o
   1  -7   4       3235.58       3724.63        68.51 o
   2  -7   4        749.50        765.22        16.62 o
   3  -7   4        133.18        130.92         4.58 o
   4  -7   4        698.46        701.38        15.97 o
   5  -7   4          1.90         -2.40         3.50 o
   6  -7   4         27.87         29.05         6.00 o
   7  -7   4         45.78         50.37        16.19 o
  -7  -6   4         20.15         16.08        10.19 o
  -6  -6   4         73.80         99.69         5.27 o
  -5  -6   4          2.54          3.62         2.61 o
  -4  -6   4        697.35        677.86        16.81 o
  -3  -6   4        254.91        267.47         6.86 o
  -2  -6   4        265.52        216.75         5.49 o
  -1  -6   4         47.76         47.03         2.06 o
   0  -6   4       1325.24       1305.51        26.84 o
   1  -6   4          8.60         10.15         1.07 o
   2  -6   4        501.45        520.75        11.69 o
   3  -6   4        194.51        158.69         4.96 o
   4  -6   4        178.30        180.19         5.84 o
   5  -6   4         25.68         27.48         4.50 o
   6  -6   4        134.00        141.82        17.39 o
   7  -6   4         15.76         65.36        14.99 o
  -7  -5   4         49.03         49.22        15.89 o
  -6  -5   4          5.09          2.76         2.97 o
  -5  -5   4          0.70          1.79         2.20 o
  -4  -5   4        315.18        329.33        10.52 o
  -3  -5   4         49.62         54.19         3.02 o
  -2  -5   4       2326.30       2622.31        58.99 o
  -1  -5   4       7650.50       8474.80       188.40 o
   0  -5   4        625.19        734.31        15.43 o
   1  -5   4        391.36        351.62        10.27 o
   2  -5   4        659.19        678.64        14.64 o
   3  -5   4         93.93         79.82         3.33 o
   4  -5   4        265.05        302.53        10.30 o
   5  -5   4        984.63       1010.70        28.12 o
   6  -5   4        121.39        109.74        10.18 o
   7  -5   4          7.17          6.60        11.39 o
  -7  -4   4          0.27         -3.28         5.71 o
  -6  -4   4         72.35         86.14         4.60 o
  -5  -4   4         81.41         83.09         4.55 o
  -4  -4   4        996.91        906.99        47.70 o
  -3  -4   4       2138.92       2199.01        56.63 o
  -2  -4   4        418.62        476.89        11.47 o
  -1  -4   4        178.55        204.24         5.31 o
   0  -4   4       1105.69       1200.63        27.32 o
   1  -4   4       1727.41       1753.66        35.58 o
   2  -4   4        133.00        116.76         4.81 o
   3  -4   4         66.32         56.14         3.90 o
   4  -4   4         19.12         16.70         2.66 o
   5  -4   4        146.65        143.86        10.38 o
   6  -4   4         65.43         81.24         8.90 o
   7  -4   4        230.19        277.64        23.99 o
  -7  -3   4         61.60         67.39         6.92 o
  -6  -3   4         50.56         53.99         3.84 o
  -5  -3   4        196.87        188.54         6.55 o
  -4  -3   4         18.28         22.50         2.08 o
  -3  -3   4       1241.05       1181.58        31.02 o
  -2  -3   4          9.12         12.39         1.09 o
  -1  -3   4       1251.35       1217.94        27.51 o
   0  -3   4       1900.50       2070.11        46.40 o
   1  -3   4         22.65         42.86         1.82 o
   2  -3   4         22.26         17.13         1.66 o
   3  -3   4          6.09          1.43         1.42 o
   4  -3   4         23.69         27.96         4.44 o
   5  -3   4         79.79         79.03         7.41 o
   6  -3   4         46.44         44.40         7.60 o
   7  -3   4          3.89         -8.02         8.02 o
  -7  -2   4         46.36         48.65         7.80 o
  -6  -2   4          0.39          3.41         2.81 o
  -5  -2   4         64.67         54.69         3.48 o
  -4  -2   4         12.60          9.77         2.08 o
  -3  -2   4          8.83          6.95         1.09 o
  -2  -2   4       2782.96       2922.04        95.71 o
  -1  -2   4         25.32         23.57         1.37 o
   0  -2   4        574.94        583.20        13.48 o
   1  -2   4       6760.86       6856.71       574.77 o
   2  -2   4         37.37         42.08         2.25 o
   3  -2   4          2.62         -1.25         2.30 o
   4  -2   4        760.83        769.87        26.92 o
   5  -2   4         69.18         73.75         7.21 o
   6  -2   4        145.63        183.37        21.23 o
   7  -2   4        132.97        103.06        11.39 o
  -7  -1   4        147.91        149.12        10.43 o
  -6  -1   4        612.34        643.34        16.37 o
  -5  -1   4       1790.91       1814.38        41.31 o
  -4  -1   4         13.00         17.25         1.76 o
  -3  -1   4       1300.59       1361.30        34.80 o
  -2  -1   4        147.71        164.11        10.49 o
  -1  -1   4         42.34         24.93         1.11 o
   0  -1   4       8696.94       9303.68       241.56 o
   1  -1   4         48.51         39.58         3.16 o
   2  -1   4        849.30        933.16        21.21 o
   3  -1   4       1022.15       1016.23        33.50 o
   4  -1   4        148.89        146.27         8.99 o
   5  -1   4         10.30         13.90         4.86 o
   6  -1   4          1.76          2.86         4.98 o
   7  -1   4         51.53         54.82         9.37 o
  -7   0   4         16.98         18.42         4.64 o
  -6   0   4         34.92         43.92         4.15 o
  -5   0   4        173.90        181.67         6.79 o
  -4   0   4         91.45         92.10         4.08 o
  -3   0   4        390.58        490.21        13.23 o
  -2   0   4        394.93        372.43         9.87 o
  -1   0   4        141.34        131.05         4.41 o
   0   0   4      17241.33      17987.09       392.92 o
   1   0   4       2157.80       2223.79        56.54 o
   2   0   4         48.70         38.98         3.59 o
   3   0   4        538.47        477.39        44.37 o
   4   0   4        209.75        193.60         8.19 o
   5   0   4        261.70        255.01        10.70 o
   6   0   4        152.34        152.18        15.44 o
   7   0   4         14.92         25.05         8.62 o
  -7   1   4        149.60        169.13        13.99 o
  -6   1   4          0.25         -0.73         2.69 o
  -5   1   4        340.07        325.55        10.13 o
  -4   1   4        809.80        792.82        21.21 o
  -3   1   4         15.06         10.92         1.22 o
  -2   1   4         26.81         11.39         0.90 o
  -1   1   4        265.97        259.50         7.57 o
   0   1   4      13707.54      14335.75       390.78 o
   1   1   4      54526.54      58342.18      1461.29 o
   2   1   4          4.22          5.59         0.74 o
   3   1   4       1199.58       1160.89        39.00 o
   4   1   4         79.30         57.63         4.50 o
   5   1   4          8.89          3.80         3.86 o
   6   1   4        252.91        270.13        12.78 o
   7   1   4         81.98         87.72        10.50 o
  -7   2   4         15.87         32.35         7.34 o
  -6   2   4         11.15         12.09         3.56 o
  -5   2   4          4.13          7.94         2.86 o
  -4   2   4          9.23         12.71         3.14 o
  -3   2   4        330.86        344.86        10.30 o
  -2   2   4        924.21       1068.65        24.25 o
  -1   2   4        660.72        570.54        15.21 o
   0   2   4       1466.91       1536.88        28.37 o
   1   2   4        241.84        239.23         7.37 o
   2   2   4        654.44        567.02        13.71 o
   3   2   4          0.07         -0.25         1.89 o
   4   2   4        225.74        205.23         8.42 o
   5   2   4       1137.62       1129.80        32.25 o
   6   2   4          8.85         16.27         5.53 o
   7   2   4         14.90         15.33         8.50 o
  -7   3   4         50.72         45.03        11.32 o
  -6   3   4         78.65         71.60         9.81 o
  -5   3   4        574.99        556.17        16.13 o
  -4   3   4         84.19         70.32         3.80 o
  -3   3   4         26.05         12.19         1.54 o
  -2   3   4          3.44          3.64         1.02 o
  -1   3   4         57.03         50.75         2.11 o
   0   3   4       1530.53       1584.75        31.99 o
   1   3   4          1.92          0.88         0.65 o
   2   3   4       1214.50       1107.32        26.99 o
   3   3   4        617.65        577.22        14.36 o
   4   3   4        116.08        111.21         6.99 o
   5   3   4        292.52        256.96        10.94 o
   6   3   4        365.17        367.55        15.23 o
   7   3   4        101.80        103.99        11.09 o
  -7   4   4          0.15          4.78         6.74 o
  -6   4   4         70.32         86.99         5.99 o
  -5   4   4         85.11         80.50         5.45 o
  -4   4   4          1.24          1.26         1.89 o
  -3   4   4         67.27         66.53         3.28 o
  -2   4   4       2164.02       2259.52        75.30 o
  -1   4   4         18.16         27.68         1.58 o
   0   4   4       3154.74       3183.13        58.36 o
   1   4   4         13.61         15.13         1.06 o
   2   4   4        487.78        461.13        12.11 o
   3   4   4       1093.37       1075.00        22.61 o
   4   4   4        297.19        304.23        11.18 o
   5   4   4        121.97        115.13         7.81 o
   6   4   4          8.73         10.46         5.70 o
  -7   5   4          0.00          3.34         7.84 o
  -6   5   4         65.86         60.65         5.20 o
  -5   5   4        207.78        214.38         9.07 o
  -4   5   4        292.35        283.25         9.85 o
  -3   5   4         82.76         85.88         3.48 o
  -2   5   4        371.28        384.81         8.83 o
  -1   5   4        256.16        200.87         8.46 o
   0   5   4        691.65        663.71        12.93 o
   1   5   4        682.63        665.27        13.05 o
   2   5   4         45.68         32.88         1.91 o
   3   5   4         10.14         13.51         1.74 o
   4   5   4          1.52         -1.46         2.31 o
   5   5   4          0.06         -1.93         3.95 o
   6   5   4        143.94        150.90        10.54 o
  -7   6   4          6.98          3.00         8.48 o
  -6   6   4         11.60          7.02         5.27 o
  -5   6   4         60.83         67.17         4.55 o
  -4   6   4        179.78        189.60         6.15 o
  -3   6   4        855.49        863.32        18.68 o
  -2   6   4       3737.11       4023.78        80.52 o
  -1   6   4        105.18        102.77         3.13 o
   0   6   4          8.23          7.25         0.97 o
   1   6   4         42.79         33.92         1.82 o
   2   6   4         80.93         75.07         2.90 o
   3   6   4         74.31         84.67         3.67 o
   4   6   4          0.13         -0.53         2.52 o
   5   6   4         17.44         20.94         5.29 o
   6   6   4        310.24        365.09        16.14 o
  -6   7   4         26.68         42.47         5.28 o
  -5   7   4         46.25         37.61         3.66 o
  -4   7   4          0.56          1.14         2.31 o
  -3   7   4        781.42        801.03        17.62 o
  -2   7   4         24.57         27.86         2.17 o
  -1   7   4        405.90        413.26         9.54 o
   0   7   4         75.53         80.41         2.86 o
   1   7   4         10.31         12.11         1.34 o
   2   7   4        268.90        241.49         7.46 o
   3   7   4        475.15        462.30        10.23 o
   4   7   4        118.89        120.67         6.13 o
   5   7   4          4.44          1.26         3.70 o
   6   7   4        100.12        136.65        26.98 o
  -6   8   4         63.59         75.67         7.94 o
  -5   8   4          1.52         -0.57         3.51 o
  -4   8   4         25.64         26.90         3.47 o
  -3   8   4        415.36        413.55        10.32 o
  -2   8   4         83.26         62.39         3.25 o
  -1   8   4          0.27         -0.54         1.15 o
   0   8   4        672.25        714.61        14.35 o
   1   8   4         60.45         53.01         2.57 o
   2   8   4         62.30         47.51         2.67 o
   3   8   4        157.68        148.40         5.68 o
   4   8   4          6.45          5.33         3.03 o
   5   8   4        522.83        544.79        17.46 o
   6   8   4        290.98        325.29        18.17 o
  -6   9   4         23.64         29.35         7.85 o
  -5   9   4         33.33         31.29         6.39 o
  -4   9   4        358.62        329.29         9.68 o
  -3   9   4       1410.52       1451.71        30.75 o
  -2   9   4         76.39         69.58         3.57 o
  -1   9   4          0.86          1.57         1.39 o
   0   9   4        439.85        415.32        10.17 o
   1   9   4        548.15        580.70        12.24 o
   2   9   4          1.69          1.49         1.75 o
   3   9   4        828.71        817.48        16.96 o
   4   9   4        316.10        289.30        13.68 o
   5   9   4        316.29        377.11        14.06 o
  -6  10   4          5.45         10.35        13.19 o
  -5  10   4        247.64        265.62        12.20 o
  -4  10   4         90.67         77.74         4.72 o
  -3  10   4        695.77        689.56        16.27 o
  -2  10   4         22.33         21.90         2.51 o
  -1  10   4        191.51        191.70         5.59 o
   0  10   4        143.20        129.47         5.14 o
   1  10   4        638.81        629.63        13.37 o
   2  10   4        442.23        443.51        10.30 o
   3  10   4        119.16        131.04         6.43 o
   4  10   4          0.17         -2.21         3.44 o
   5  10   4         17.11         13.04         5.71 o
  -6  11   4         86.34         94.75        17.39 o
  -5  11   4         35.45         27.73         6.49 o
  -4  11   4        117.71        125.88         6.94 o
  -3  11   4        481.14        472.20        14.60 o
  -2  11   4        536.44        551.77        13.54 o
  -1  11   4         75.45         67.89         4.78 o
   0  11   4         57.16         55.97         4.38 o
   1  11   4        224.22        210.73         6.35 o
   2  11   4        563.97        578.07        19.85 o
   3  11   4        555.57        532.51        12.57 o
   4  11   4          6.02          8.69         3.98 o
   5  11   4          9.74          2.68         6.32 o
  -5  12   4         39.48         20.36        12.29 o
  -4  12   4        353.40        345.99        14.62 o
  -3  12   4        443.23        445.76        12.22 o
  -2  12   4        202.00        193.94         7.14 o
  -1  12   4         34.22         26.27         3.02 o
   0  12   4         31.35         33.96         2.89 o
   1  12   4          1.14         -0.55         2.20 o
   2  12   4        300.25        295.17         9.95 o
   3  12   4        124.45        148.23         7.00 o
   4  12   4         35.68         29.94         5.29 o
  -5  13   4         39.14         51.30        11.23 o
  -4  13   4        141.55        181.35        13.35 o
  -3  13   4         35.39         29.02         4.44 o
  -2  13   4          0.05         -2.27         3.11 o
  -1  13   4         60.75         60.45         5.34 o
   0  13   4          3.30          3.96         3.84 o
   1  13   4        392.55        411.90        10.59 o
   2  13   4         50.08         45.54         4.12 o
   3  13   4        270.97        265.80        11.86 o
   4  13   4        151.90        156.44        10.23 o
  -4  14   4         59.80         80.95         9.09 o
  -3  14   4          2.07          3.49         6.48 o
  -2  14   4          3.03         -1.06         3.85 o
  -1  14   4         85.23         83.56         6.12 o
   0  14   4          0.73         -3.11         3.11 o
   1  14   4        372.83        387.55        11.71 o
   2  14   4        320.18        309.60        10.75 o
   3  14   4         58.78         62.28         7.79 o
  -4  15   4          2.04         13.19        15.59 o
  -3  15   4         17.14         19.19         7.62 o
  -2  15   4         24.71         16.71         6.44 o
  -1  15   4         64.63         76.91         7.42 o
   0  15   4         32.71         27.32         4.52 o
   1  15   4        104.07        110.98         8.25 o
   2  15   4         85.38         69.27         6.85 o
   3  15   4         50.64         48.01         7.76 o
  -3  16   4        243.87        209.98        17.57 o
  -2  16   4          4.80          5.03        14.99 o
  -1  16   4         25.20         21.85         6.51 o
   0  16   4        188.42        182.77        11.79 o
   1  16   4          0.18         -5.50         5.50 o
   2  16   4          0.29         -1.42         5.87 o
  -2  17   4          4.57          9.64        10.07 o
  -1  17   4         26.16         31.10         7.50 o
   0  17   4          0.00         10.41        13.05 o
   1  17   4          0.48         -6.59         6.93 o
  -1 -19   5        207.58        234.66        16.55 o
   0 -19   5         58.25         48.99         9.37 o
   1 -19   5          3.27         15.46         8.08 o
  -2 -18   5         13.62          3.34         6.43 o
  -1 -18   5          5.68         12.19         6.32 o
   0 -18   5        387.48        432.97        23.39 o
   1 -18   5         60.24         58.38         9.20 o
   2 -18   5         13.57          6.00         8.20 o
   3 -18   5          5.36        -16.19        16.19 o
  -3 -17   5         87.23         91.92        12.29 o
  -2 -17   5          0.63          3.42         5.44 o
  -1 -17   5        316.65        337.12        16.65 o
   0 -17   5          4.93          3.09         5.44 o
   1 -17   5         63.70         80.05         9.07 o
   2 -17   5         24.34         18.91         7.53 o
   3 -17   5         45.74         61.88        28.48 o
  -3 -16   5        111.51        107.01        10.18 o
  -2 -16   5         18.61         15.56         7.20 o
  -1 -16   5          7.70         10.43         7.20 o
   0 -16   5         16.59         10.24         5.70 o
   1 -16   5        243.32        266.04        14.68 o
   2 -16   5         23.08         31.98         5.89 o
   3 -16   5         35.47         54.37        14.39 o
   4 -16   5         16.85         31.97        10.81 o
  -4 -15   5         47.41         66.14         8.10 o
  -3 -15   5          0.09          0.52         4.54 o
  -2 -15   5        284.36        276.81        11.83 o
  -1 -15   5        292.35        311.85         9.51 o
   0 -15   5         66.24         53.08         4.77 o
   1 -15   5        212.06        188.89         9.89 o
   2 -15   5        132.65        135.25         7.26 o
   3 -15   5        173.49        142.02        10.16 o
   4 -15   5         47.80         52.95         8.54 o
   5 -15   5         96.95        133.72        21.59 o
  -4 -14   5          6.67          9.95         4.96 o
  -3 -14   5          0.02          1.45         6.84 o
  -2 -14   5         55.10         62.84         4.46 o
  -1 -14   5         34.57         34.64         3.12 o
   0 -14   5         99.28         89.21         5.65 o
   1 -14   5          0.27          2.72         2.53 o
   2 -14   5          4.95         12.95         2.93 o
   3 -14   5          0.37         -1.58         4.72 o
   4 -14   5         15.91         17.86         6.06 o
   5 -14   5         83.08         92.87        10.60 o
  -5 -13   5          2.50          4.27         5.58 o
  -4 -13   5         25.22         33.40         5.01 o
  -3 -13   5        427.39        403.54        11.94 o
  -2 -13   5          0.85         -3.00         3.00 o
  -1 -13   5        778.17        770.25        17.68 o
   0 -13   5          5.98         10.11         4.43 o
   1 -13   5          0.32         -1.69         2.01 o
   2 -13   5        783.71        754.50        16.49 o
   3 -13   5         97.79        101.63         5.55 o
   4 -13   5         58.10         51.53         5.95 o
   5 -13   5         80.09         93.03        16.98 o
  -5 -12   5        115.76        117.11         9.00 o
  -4 -12   5         26.47         19.54         3.91 o
  -3 -12   5       1109.31       1055.81        23.40 o
  -2 -12   5        157.90        171.17         8.67 o
  -1 -12   5        161.66        159.59         5.58 o
   0 -12   5        272.42        294.66         7.97 o
   1 -12   5        304.54        281.40         8.04 o
   2 -12   5        551.32        567.36        12.67 o
   3 -12   5         46.00         30.34         3.22 o
   4 -12   5         10.58          6.93         3.70 o
   5 -12   5         99.10        123.69        14.60 o
   6 -12   5         55.81         38.98        17.99 o
  -6 -11   5         41.71         27.58        10.19 o
  -5 -11   5         11.58         23.39         4.80 o
  -4 -11   5         15.40         15.69         3.17 o
  -3 -11   5         19.20         26.51         2.97 o
  -2 -11   5        906.47        907.37        19.97 o
  -1 -11   5        378.82        376.16         9.47 o
   0 -11   5          7.00          7.39         1.94 o
   1 -11   5        584.77        578.29        12.43 o
   2 -11   5          1.94         -0.67         1.76 o
   3 -11   5         37.00         32.81         3.34 o
   4 -11   5         33.76         29.40         3.58 o
   5 -11   5        107.82        129.93        14.23 o
   6 -11   5         14.28         11.99        14.99 o
  -6 -10   5          0.20         11.35         6.32 o
  -5 -10   5          5.28         14.57         3.91 o
  -4 -10   5        337.11        318.78         9.31 o
  -3 -10   5          0.52         -1.84         1.84 o
  -2 -10   5       1191.06       1188.84        25.43 o
  -1 -10   5        732.73        734.40        16.29 o
   0 -10   5          2.93         12.38         1.53 o
   1 -10   5        231.21        204.96         6.06 o
   2 -10   5         22.85         25.85         2.14 o
   3 -10   5        155.97        142.88         5.71 o
   4 -10   5        882.16        909.17        23.08 o
   5 -10   5         42.07         54.68         8.79 o
   6 -10   5         63.13         82.91        12.08 o
  -6  -9   5          2.32          4.49         5.22 o
  -5  -9   5        112.61        112.44         6.76 o
  -4  -9   5        345.50        287.27        10.14 o
  -3  -9   5        393.58        387.88         9.72 o
  -2  -9   5        377.54        352.07         8.65 o
  -1  -9   5        301.24        310.50         7.69 o
   0  -9   5        377.11        416.84         9.75 o
   1  -9   5        672.10        659.01        13.49 o
   2  -9   5        220.10        201.75         6.21 o
   3  -9   5        483.49        449.57        11.15 o
   4  -9   5        305.11        290.93         8.65 o
   5  -9   5         32.02         33.99         4.57 o
   6  -9   5        125.48        133.22        10.13 o
  -6  -8   5        131.63        186.07         8.89 o
  -5  -8   5         56.94         57.08         4.36 o
  -4  -8   5         10.26         18.73         4.03 o
  -3  -8   5        704.07        647.36        14.59 o
  -2  -8   5        112.33        103.02         3.71 o
  -1  -8   5          4.60          0.51         1.03 o
   0  -8   5         88.40         55.64         2.46 o
   1  -8   5        103.04         92.87         3.33 o
   2  -8   5         24.45         26.95         1.99 o
   3  -8   5         29.35         30.82         2.53 o
   4  -8   5        196.64        201.34         7.53 o
   5  -8   5          3.19          2.62         3.73 o
   6  -8   5          9.32         12.01         5.54 o
  -6  -7   5         30.91         32.81         3.86 o
  -5  -7   5        815.13        858.85        21.34 o
  -4  -7   5       2130.02       1922.83        53.64 o
  -3  -7   5       1118.16       1138.01        24.07 o
  -2  -7   5       2278.40       2353.37        47.80 o
  -1  -7   5         29.04         20.50         1.49 o
   0  -7   5        420.53        464.28        10.40 o
   1  -7   5       4764.47       5429.50       108.62 o
   2  -7   5         45.15         50.41         3.46 o
   3  -7   5         26.29         16.11         2.22 o
   4  -7   5         88.56         87.85         6.75 o
   5  -7   5        192.62        188.95         7.92 o
   6  -7   5          4.49          0.02         4.80 o
   7  -7   5         51.36         44.97        16.19 o
  -7  -6   5         24.94         27.40        11.39 o
  -6  -6   5        694.01        667.78        19.69 o
  -5  -6   5          5.40          0.29         2.68 o
  -4  -6   5        183.76        150.96         5.66 o
  -3  -6   5          2.30          3.57         1.45 o
  -2  -6   5        594.39        581.96        14.12 o
  -1  -6   5         10.16         28.37         1.62 o
   0  -6   5       1961.09       1998.32        40.61 o
   1  -6   5       2416.69       2383.43        48.38 o
   2  -6   5        167.20        211.78         6.42 o
   3  -6   5         49.31         36.03         2.86 o
   4  -6   5        263.70        245.94         8.15 o
   5  -6   5        338.90        354.58        14.85 o
   6  -6   5         84.78         60.39         9.11 o
   7  -6   5         42.31         87.55        16.19 o
  -7  -5   5        423.39        467.93        26.98 o
  -6  -5   5          0.59         -2.13         2.80 o
  -5  -5   5       1080.50       1020.79        24.52 o
  -4  -5   5        205.43        182.57         6.84 o
  -3  -5   5       1946.97       2071.45        50.66 o
  -2  -5   5         22.69         24.52         1.73 o
  -1  -5   5        370.88        387.86         9.50 o
   0  -5   5        418.74        496.29        14.97 o
   1  -5   5        460.40        433.65         9.65 o
   2  -5   5        420.09        358.28         9.44 o
   3  -5   5        247.31        278.21         8.05 o
   4  -5   5        164.89        170.80         7.12 o
   5  -5   5         77.76         59.93        10.19 o
   6  -5   5        251.41        275.97        17.99 o
   7  -5   5         20.22         13.19        12.59 o
  -7  -4   5          5.84         12.63         8.70 o
  -6  -4   5         95.91        102.84         5.05 o
  -5  -4   5       1796.93       1733.64        39.73 o
  -4  -4   5        170.31        151.31         5.11 o
  -3  -4   5        481.16        504.84        13.97 o
  -2  -4   5        325.04        263.61         6.92 o
  -1  -4   5       1691.63       1765.29        39.79 o
   0  -4   5       1781.26       1936.94        43.56 o
   1  -4   5         74.19         80.29         2.53 o
   2  -4   5        306.37        279.10         7.56 o
   3  -4   5        886.34        953.22        25.73 o
   4  -4   5        362.32        372.46        19.77 o
   5  -4   5          1.67         -0.43         5.29 o
   6  -4   5         28.79         27.62        12.89 o
   7  -4   5         44.81         73.76        13.79 o
  -7  -3   5         26.83         29.21         6.30 o
  -6  -3   5        371.70        366.31        12.60 o
  -5  -3   5         28.22         37.41         2.77 o
  -4  -3   5        276.25        258.02         7.17 o
  -3  -3   5        451.01        508.77        13.97 o
  -2  -3   5         14.62         19.07         1.41 o
  -1  -3   5          1.60          0.45         0.60 o
   0  -3   5        290.52        214.98         5.47 o
   1  -3   5        615.62        577.00        15.81 o
   2  -3   5        533.77        459.28        15.67 o
   3  -3   5        924.70        981.54        26.30 o
   4  -3   5        127.39        124.71        15.59 o
   5  -3   5          9.53          6.84         8.99 o
   6  -3   5         38.92         28.73         8.40 o
   7  -3   5          0.04          2.52         8.62 o
  -7  -2   5          0.00          5.91         4.48 o
  -6  -2   5        305.95        308.46        11.68 o
  -5  -2   5        155.55        134.30         5.06 o
  -4  -2   5        723.79        709.15        16.79 o
  -3  -2   5        157.29        168.54         4.70 o
  -2  -2   5        903.11        943.87        46.17 o
  -1  -2   5        112.02         89.18         2.55 o
   0  -2   5        118.90        141.18         3.74 o
   1  -2   5       4156.33       4165.53       119.08 o
   2  -2   5        256.85        237.58         7.57 o
   3  -2   5       2048.42       2168.04        68.48 o
   4  -2   5        220.43        264.93        12.89 o
   5  -2   5          5.27         -0.65         4.61 o
   6  -2   5        625.94        619.92        28.16 o
   7  -2   5          1.38         -8.02         8.02 o
  -7  -1   5         13.53         19.07         4.27 o
  -6  -1   5          0.12         -0.99         2.87 o
  -5  -1   5        971.93        946.11        22.39 o
  -4  -1   5        103.38         96.77         3.84 o
  -3  -1   5       2119.54       2067.79        68.66 o
  -2  -1   5        478.14        518.71        25.79 o
  -1  -1   5       1407.73       1346.93        61.65 o
   0  -1   5         45.08         21.37         1.04 o
   1  -1   5        722.44        721.64        23.53 o
   2  -1   5        401.03        370.96        10.80 o
   3  -1   5        234.70        204.66        11.99 o
   4  -1   5         97.92         82.03         8.40 o
   5  -1   5        297.31        289.76        17.98 o
   6  -1   5         21.39         13.83         5.69 o
   7  -1   5          2.28          8.58        16.19 o
  -7   0   5         48.54         60.88         7.14 o
  -6   0   5          2.11          5.03         3.26 o
  -5   0   5        228.53        228.25         7.01 o
  -4   0   5         73.82         75.70         3.85 o
  -3   0   5        261.48        333.77         9.13 o
  -2   0   5        501.10        602.66        29.38 o
  -1   0   5       1271.71       1190.59        31.11 o
   0   0   5      20764.60      21916.15       479.79 o
   1   0   5         13.65          9.10         1.96 o
   2   0   5       7797.56       8564.85       215.28 o
   3   0   5        508.51        563.72        19.93 o
   4   0   5        237.53        216.88        11.12 o
   5   0   5        257.10        249.01        10.83 o
   6   0   5         75.49         72.67         7.46 o
   7   0   5          6.37         -0.99         8.45 o
  -7   1   5         18.58         32.00         5.71 o
  -6   1   5        308.38        295.63        16.54 o
  -5   1   5        163.48        132.13         6.55 o
  -4   1   5        255.03        248.81         7.71 o
  -3   1   5        979.56       1049.80        23.92 o
  -2   1   5       3634.16       3744.74        82.22 o
  -1   1   5        700.96        690.62        18.08 o
   0   1   5      19304.48      19327.84       523.85 o
   1   1   5      14352.56      14696.19       366.64 o
   2   1   5        249.56        175.91         4.44 o
   3   1   5         32.98         25.56         2.87 o
   4   1   5        465.54        468.41        14.88 o
   5   1   5        147.87        124.34         8.25 o
   6   1   5         23.55         23.91         6.15 o
   7   1   5          1.21          2.40        11.39 o
  -7   2   5         46.99         43.83         5.41 o
  -6   2   5         72.08         58.73         4.50 o
  -5   2   5          9.02         13.02         4.06 o
  -4   2   5          0.51          1.39         1.57 o
  -3   2   5        105.83        117.73         4.72 o
  -2   2   5         88.00         75.73         3.42 o
  -1   2   5        158.53        172.06         5.98 o
   0   2   5       1417.96       1285.66        23.90 o
   1   2   5        570.63        554.10        12.83 o
   2   2   5        261.33        303.23         7.11 o
   3   2   5         89.58         75.83         3.36 o
   4   2   5          3.21          2.14         2.87 o
   5   2   5        272.43        270.89        11.53 o
   6   2   5        125.02        155.28        10.43 o
   7   2   5         22.85          9.76        15.29 o
  -7   3   5         76.93         83.23         7.18 o
  -6   3   5        517.49        521.72        15.74 o
  -5   3   5         80.15         85.77         5.51 o
  -4   3   5         73.73         61.51         3.99 o
  -3   3   5        508.63        529.12        12.82 o
  -2   3   5       1193.38       1217.61        33.32 o
  -1   3   5         80.82         71.38         3.03 o
   0   3   5        111.04        103.99         2.90 o
   1   3   5        338.12        291.18         6.15 o
   2   3   5         85.99         76.91         2.86 o
   3   3   5        700.17        667.62        14.56 o
   4   3   5         16.34         17.76         6.27 o
   5   3   5        420.75        403.01        14.75 o
   6   3   5        130.82        150.54        10.43 o
  -7   4   5         67.80         59.85         7.92 o
  -6   4   5         13.93         11.03         4.15 o
  -5   4   5         28.11         22.25         2.92 o
  -4   4   5         12.58         12.10         2.08 o
  -3   4   5        155.42        149.00         5.09 o
  -2   4   5       1301.36       1515.82        43.36 o
  -1   4   5         14.20         15.13         1.22 o
   0   4   5        338.98        371.68         7.54 o
   1   4   5        654.76        707.32        17.16 o
   2   4   5        218.92        213.96         5.08 o
   3   4   5        809.71        760.65        16.56 o
   4   4   5        515.44        493.26        13.16 o
   5   4   5          0.08         -4.08         4.08 o
   6   4   5         53.17         64.04         6.88 o
  -7   5   5         41.43         52.35         8.20 o
  -6   5   5          1.07         -2.54         3.97 o
  -5   5   5         25.49         22.91         3.19 o
  -4   5   5        525.39        516.58        13.44 o
  -3   5   5        425.85        422.03        14.71 o
  -2   5   5          3.69          0.82         1.09 o
  -1   5   5         55.35         60.36         2.44 o
   0   5   5        653.15        690.41        17.18 o
   1   5   5        142.20        134.21         3.64 o
   2   5   5        268.47        237.15         5.70 o
   3   5   5        257.65        238.56         6.61 o
   4   5   5       1816.62       1860.49        43.28 o
   5   5   5         78.08         71.80         6.39 o
   6   5   5        195.74        221.09        13.25 o
  -7   6   5         31.15         41.38         9.30 o
  -6   6   5          0.60          1.96         4.06 o
  -5   6   5          6.58         10.29         3.79 o
  -4   6   5        741.18        698.52        17.14 o
  -3   6   5          0.64          3.02         1.65 o
  -2   6   5       1019.41        988.53        20.89 o
  -1   6   5        125.56        145.65         3.91 o
   0   6   5        295.20        338.76         7.33 o
   1   6   5         36.04         35.34         1.97 o
   2   6   5       1179.88       1126.81        21.82 o
   3   6   5        210.12        198.23         5.54 o
   4   6   5       1626.60       1602.51        74.44 o
   5   6   5          0.01         -2.29         4.86 o
   6   6   5         32.79         35.72         7.18 o
  -6   7   5        124.90        144.88        10.66 o
  -5   7   5         74.48         69.51         4.61 o
  -4   7   5        381.14        361.84         9.71 o
  -3   7   5       2163.99       2259.29        46.27 o
  -2   7   5          4.18          1.20         2.22 o
  -1   7   5        361.89        388.42        10.87 o
   0   7   5         28.27         35.00         1.93 o
   1   7   5          0.51          2.44         1.30 o
   2   7   5         20.70         18.03         1.86 o
   3   7   5        175.33        167.71         5.30 o
   4   7   5         89.56         89.37         5.70 o
   5   7   5        201.44        236.77         9.79 o
   6   7   5          1.38          1.54        18.29 o
  -6   8   5         83.18         62.20         8.07 o
  -5   8   5         10.54          7.00         3.61 o
  -4   8   5        100.79        102.23         5.26 o
  -3   8   5        826.52        803.65        18.04 o
  -2   8   5        148.01        144.75         4.86 o
  -1   8   5        232.59        229.06         5.77 o
   0   8   5       1344.97       1443.78        27.64 o
   1   8   5        165.95        144.64         4.38 o
   2   8   5         32.40         33.08         2.45 o
   3   8   5       1278.64       1240.48        36.25 o
   4   8   5         60.17         51.54         4.34 o
   5   8   5        178.49        195.81         9.64 o
   6   8   5         19.89         22.19         8.06 o
  -6   9   5          4.50         14.39        10.07 o
  -5   9   5         45.01         45.10         5.39 o
  -4   9   5          4.67          5.61         2.95 o
  -3   9   5        548.32        543.23        13.16 o
  -2   9   5        208.95        217.24         6.58 o
  -1   9   5        231.80        217.08         5.79 o
   0   9   5         67.86         62.09         2.99 o
   1   9   5        302.43        308.34         7.48 o
   2   9   5       1254.12       1272.71        28.02 o
   3   9   5         89.77         85.48         4.74 o
   4   9   5         36.70         41.35         4.46 o
   5   9   5         72.41         91.47        23.69 o
  -6  10   5         36.66         61.77        15.59 o
  -5  10   5        294.37        315.41        12.45 o
  -4  10   5         34.98         38.62         4.02 o
  -3  10   5         30.36         21.46         4.63 o
  -2  10   5         71.85         69.03         3.85 o
  -1  10   5        882.00        891.29        18.10 o
   0  10   5          4.53          5.95         1.85 o
   1  10   5        158.62        162.73         5.30 o
   2  10   5        787.74        754.76        15.95 o
   3  10   5        132.71        123.67         5.53 o
   4  10   5         21.74         31.19         4.10 o
   5  10   5        118.74        122.25        10.33 o
  -5  11   5         53.16         61.29        10.43 o
  -4  11   5        180.70        176.01        10.40 o
  -3  11   5       1230.41       1178.20        25.98 o
  -2  11   5          5.05          8.44         2.64 o
  -1  11   5          0.00         -1.99         1.99 o
   0  11   5          7.44          6.40         2.01 o
   1  11   5          2.19          2.38         2.20 o
   2  11   5        442.25        451.26        10.90 o
   3  11   5         85.29         81.73         4.98 o
   4  11   5          4.37          7.58         4.56 o
   5  11   5          1.44         -6.48         6.48 o
  -5  12   5         26.68         20.99         9.33 o
  -4  12   5          1.10          4.94         5.87 o
  -3  12   5          0.60          1.06         3.40 o
  -2  12   5        153.08        153.63         6.72 o
  -1  12   5        599.50        615.76        13.68 o
   0  12   5          3.33          0.04         2.37 o
   1  12   5        117.24        126.70         5.47 o
   2  12   5          5.01          2.45         2.90 o
   3  12   5          2.30          2.19         3.45 o
   4  12   5         17.14         17.28         5.68 o
  -5  13   5         37.69         32.38        15.59 o
  -4  13   5        374.77        395.18        16.91 o
  -3  13   5         53.43         50.06         4.92 o
  -2  13   5         22.67         19.71         3.76 o
  -1  13   5         62.86         58.94         4.83 o
   0  13   5          0.01         -1.54         3.00 o
   1  13   5         21.83         22.97         3.31 o
   2  13   5          0.77          2.55         3.49 o
   3  13   5        233.59        252.70        10.97 o
   4  13   5         76.47         67.83         8.35 o
  -4  14   5         30.29         37.77        10.38 o
  -3  14   5         47.70         57.69         7.60 o
  -2  14   5        110.04        106.41         6.92 o
  -1  14   5        511.65        525.79        18.34 o
   0  14   5          0.65         -3.17         4.22 o
   1  14   5         19.70         20.68         4.10 o
   2  14   5         56.30         53.50         6.01 o
   3  14   5        558.49        583.38        20.33 o
  -4  15   5         26.21         43.38        12.08 o
  -3  15   5          4.39         -5.53         7.36 o
  -2  15   5        127.91        134.78         9.92 o
  -1  15   5        245.20        266.21        14.45 o
   0  15   5         66.27         53.17         5.27 o
   1  15   5        621.98        622.73        21.26 o
   2  15   5         12.06          5.54         5.45 o
   3  15   5        151.68        156.78        13.39 o
  -3  16   5         20.49         32.43        20.99 o
  -2  16   5         66.12         85.79        22.79 o
  -1  16   5        107.02         95.69         8.73 o
   0  16   5        111.49        105.54         8.54 o
   1  16   5         49.67         33.58         6.65 o
   2  16   5          9.11          1.94         6.36 o
  -1  17   5          0.12         -7.22         7.22 o
   0  17   5        377.75        382.47        31.55 o
  -1 -19   6         50.16         40.27        10.19 o
   0 -19   6        155.17        171.58        15.29 o
   1 -19   6        192.57        247.56        18.27 o
  -2 -18   6         29.20         20.63         6.99 o
  -1 -18   6        103.41        139.63        11.78 o
   0 -18   6        333.36        384.38        19.55 o
   1 -18   6          2.17         -1.69        11.69 o
   2 -18   6         69.68         49.70         9.51 o
   3 -18   6          5.13         19.79        16.19 o
  -3 -17   6        114.50         97.42        12.89 o
  -2 -17   6        258.92        270.70        14.77 o
  -1 -17   6          0.07         -0.72         4.99 o
   0 -17   6         32.08         28.50         6.32 o
   1 -17   6         13.68         17.51         5.99 o
   2 -17   6          8.54         14.91         7.20 o
   3 -17   6          0.01         17.39        14.39 o
  -3 -16   6         27.02         27.22         6.05 o
  -2 -16   6         16.08         11.39         4.88 o
  -1 -16   6          0.95         -1.00         4.09 o
   0 -16   6          0.13          1.12         4.54 o
   1 -16   6         65.98         69.49        20.39 o
   2 -16   6         14.12         16.11         6.32 o
   3 -16   6          3.03         22.79        12.59 o
   4 -16   6         56.01         44.37        17.39 o
  -4 -15   6          5.57         12.97         6.19 o
  -3 -15   6         14.40         17.73        10.49 o
  -2 -15   6         10.41          7.57         3.67 o
  -1 -15   6         14.27         10.79         3.84 o
   0 -15   6         98.79        105.20         5.45 o
   1 -15   6        185.99        154.93         7.89 o
   2 -15   6         73.18         57.79         6.81 o
   3 -15   6         22.89         32.61        26.09 o
   4 -15   6         15.60         21.96        18.29 o
   5 -15   6          5.52         18.59        16.79 o
  -4 -14   6          0.17          5.32         6.34 o
  -3 -14   6         28.12         26.19         4.72 o
  -2 -14   6         40.98         34.23         3.36 o
  -1 -14   6        257.64        247.82         8.03 o
   0 -14   6        292.78        250.19         7.93 o
   1 -14   6          0.62         -1.16         3.23 o
   2 -14   6         10.73         13.23         3.01 o
   3 -14   6         90.50         74.20         7.03 o
   4 -14   6         16.31         18.35         7.25 o
   5 -14   6          6.52          1.22        13.15 o
  -5 -13   6         22.87         41.11         7.57 o
  -4 -13   6         31.77         44.36         5.08 o
  -3 -13   6        244.45        207.92         7.81 o
  -2 -13   6        939.74        894.88        20.23 o
  -1 -13   6          0.38          0.97         2.90 o
   0 -13   6       1184.81       1155.12        25.24 o
   1 -13   6        247.51        234.90         9.43 o
   2 -13   6          5.97          4.73         2.40 o
   3 -13   6          2.20         -6.28         6.84 o
   4 -13   6         14.90         12.71         5.99 o
   5 -13   6        152.27        157.21        11.24 o
  -5 -12   6        366.76        367.91        14.75 o
  -4 -12   6          0.13          2.57         3.81 o
  -3 -12   6         34.82         43.10         3.67 o
  -2 -12   6       1231.49       1242.52        26.88 o
  -1 -12   6         38.42         34.67         2.82 o
   0 -12   6        322.80        323.66         8.60 o
   1 -12   6         13.33         11.33         3.12 o
   2 -12   6        161.34        142.88         5.70 o
   3 -12   6         15.27         30.32         5.19 o
   4 -12   6        179.97        165.76         9.04 o
   5 -12   6          2.87          3.62         7.06 o
   6 -12   6         87.64         67.76        19.79 o
  -6 -11   6          2.93         15.59         9.59 o
  -5 -11   6         53.41         63.29         6.09 o
  -4 -11   6          6.22          1.33         2.90 o
  -3 -11   6         99.35         91.92         6.28 o
  -2 -11   6        951.42        941.43        20.71 o
  -1 -11   6       1661.09       1674.03        35.09 o
   0 -11   6         51.60         56.26         3.02 o
   1 -11   6         16.90         11.47         2.02 o
   2 -11   6        556.15        536.87        14.37 o
   3 -11   6        719.36        726.32        18.95 o
   4 -11   6         57.11         55.27         4.82 o
   5 -11   6          2.84         -5.97         6.26 o
   6 -11   6         38.00         28.18        15.59 o
  -6 -10   6          1.05         -4.71        10.79 o
  -5 -10   6         62.98         56.01         4.80 o
  -4 -10   6          1.53          2.80         4.64 o
  -3 -10   6        651.77        633.74        14.69 o
  -2 -10   6          0.36          0.91         1.74 o
  -1 -10   6        135.14        129.85         4.41 o
   0 -10   6         10.28         12.04         2.16 o
   1 -10   6        996.87        966.18        20.96 o
   2 -10   6         16.99         13.91         1.90 o
   3 -10   6        114.74        112.29         8.48 o
   4 -10   6        250.69        247.58         9.14 o
   5 -10   6        138.55        145.04        10.41 o
   6 -10   6         18.33         37.43        17.39 o
  -6  -9   6         59.68         58.98         7.40 o
  -5  -9   6          0.01          3.40         3.52 o
  -4  -9   6         35.66         31.74         2.95 o
  -3  -9   6         11.84         11.19         2.62 o
  -2  -9   6        230.33        250.78         6.70 o
  -1  -9   6        105.34         84.06         3.33 o
   0  -9   6        621.83        594.06        13.29 o
   1  -9   6          3.70          3.05         1.38 o
   2  -9   6         14.16         10.17         1.67 o
   3  -9   6        303.36        322.81         9.73 o
   4  -9   6         17.00         10.73         5.13 o
   5  -9   6        107.02        102.59         9.46 o
   6  -9   6         35.15         36.28        10.18 o
  -6  -8   6         84.94        118.59        10.73 o
  -5  -8   6         86.86         92.49         5.25 o
  -4  -8   6         15.76         21.99         2.64 o
  -3  -8   6       1483.22       1469.76        30.81 o
  -2  -8   6         58.85         47.49         2.65 o
  -1  -8   6        102.24         82.57         3.11 o
   0  -8   6       2085.14       2119.57        43.29 o
   1  -8   6         63.05         66.03         3.98 o
   2  -8   6        298.76        265.98         7.92 o
   3  -8   6        265.59        274.60         9.17 o
   4  -8   6          3.88          5.12         3.19 o
   5  -8   6         50.34         50.08         4.79 o
   6  -8   6        127.76        130.72        10.64 o
  -6  -7   6         30.56         25.95         3.82 o
  -5  -7   6       1234.00       1165.48        27.99 o
  -4  -7   6          0.08          3.25         2.44 o
  -3  -7   6          0.44          1.11         1.45 o
  -2  -7   6         85.77        124.32         4.31 o
  -1  -7   6        295.42        333.95         7.81 o
   0  -7   6        111.60        112.82         3.50 o
   1  -7   6        377.22        447.87        10.24 o
   2  -7   6         17.64          7.95         1.73 o
   3  -7   6          5.10          7.00         2.02 o
   4  -7   6        175.85        185.70         7.11 o
   5  -7   6          1.20         -2.18         3.25 o
   6  -7   6        199.62        214.14        32.38 o
  -7  -6   6        210.91        180.50        24.59 o
  -6  -6   6         32.50         42.74         4.59 o
  -5  -6   6        176.56        154.80         5.74 o
  -4  -6   6        172.25        153.94         6.06 o
  -3  -6   6         18.82         26.08         2.04 o
  -2  -6   6        113.83         97.51         3.61 o
  -1  -6   6       1617.91       1694.50        38.61 o
   0  -6   6        648.52        654.27        14.10 o
   1  -6   6        603.97        601.39        14.69 o
   2  -6   6        353.60        413.29        10.86 o
   3  -6   6        371.61        364.14        10.09 o
   4  -6   6         77.80         83.55         4.95 o
   5  -6   6         97.56         96.29         6.06 o
   6  -6   6        158.23        155.24        13.49 o
   7  -6   6         49.21         91.75        16.79 o
  -7  -5   6          3.83         10.40        15.59 o
  -6  -5   6          4.70          4.96         3.19 o
  -5  -5   6        532.57        522.21        13.53 o
  -4  -5   6        218.93        228.60         7.78 o
  -3  -5   6         73.34         57.62         2.89 o
  -2  -5   6        171.06        191.16         5.24 o
  -1  -5   6       1564.30       1745.20        39.49 o
   0  -5   6        705.88        723.09        17.00 o
   1  -5   6       2141.05       2158.25        49.29 o
   2  -5   6        228.94        244.34         7.00 o
   3  -5   6        891.69        843.89        28.60 o
   4  -5   6        313.77        317.04        10.77 o
   5  -5   6        220.53        208.75        12.70 o
   6  -5   6         73.39         85.87        10.38 o
   7  -5   6          2.02          4.20        13.19 o
  -7  -4   6         88.27         87.55        15.59 o
  -6  -4   6         40.02         39.32         5.11 o
  -5  -4   6        585.74        525.28        21.77 o
  -4  -4   6        632.68        627.22        15.29 o
  -3  -4   6         58.99         67.42         2.93 o
  -2  -4   6       2243.33       2459.22        63.01 o
  -1  -4   6       2951.42       3452.56        77.12 o
   0  -4   6       2238.81       2380.92        53.58 o
   1  -4   6        415.08        319.35         8.40 o
   2  -4   6        110.69        124.83         4.28 o
   3  -4   6       2200.00       2296.70        59.55 o
   4  -4   6        127.63        123.24         5.49 o
   5  -4   6         38.51         40.72         6.56 o
   6  -4   6          1.95         17.91        12.29 o
   7  -4   6        146.89        206.28        24.59 o
  -7  -3   6          4.80          2.40        13.79 o
  -6  -3   6        227.48        228.48         7.62 o
  -5  -3   6        184.94        186.29         5.89 o
  -4  -3   6        693.97        685.52        19.29 o
  -3  -3   6       1069.10       1111.00        38.13 o
  -2  -3   6        989.71       1086.17        36.70 o
  -1  -3   6       5123.07       5521.05       155.80 o
   0  -3   6         53.87         43.54         1.73 o
   1  -3   6        795.33        836.24        22.38 o
   2  -3   6       2128.25       2185.60        56.31 o
   3  -3   6        261.40        281.42         9.09 o
   4  -3   6         28.72         38.65         5.29 o
   5  -3   6        470.19        446.93        41.08 o
   6  -3   6         81.18         71.06         8.78 o
   7  -3   6        178.77        150.78        36.88 o
  -7  -2   6         72.48         79.00        15.89 o
  -6  -2   6         35.42         27.22         6.84 o
  -5  -2   6        936.21        913.33        21.58 o
  -4  -2   6         18.76         23.55         4.01 o
  -3  -2   6         79.70         84.90         5.94 o
  -2  -2   6          8.53          5.80         1.87 o
  -1  -2   6       1387.55       1498.78        39.99 o
   0  -2   6        978.07        861.88        19.70 o
   1  -2   6       3576.34       3876.88       170.30 o
   2  -2   6       1121.10       1132.17        36.89 o
   3  -2   6        295.22        290.51        12.08 o
   4  -2   6        110.17        107.13        11.69 o
   5  -2   6          2.01          2.40         5.04 o
   6  -2   6         90.82         66.10         7.22 o
   7  -2   6         14.81          2.45         9.11 o
  -7  -1   6         44.91         37.73         7.92 o
  -6  -1   6        281.56        264.06        14.40 o
  -5  -1   6          0.34         -0.15         1.36 o
  -4  -1   6        849.06        758.77        31.18 o
  -3  -1   6        929.50        951.07        32.84 o
  -2  -1   6          8.10         19.82         3.60 o
  -1  -1   6        361.42        354.03        15.89 o
   0  -1   6          7.26         16.52         0.94 o
   1  -1   6        313.28        259.37         8.07 o
   2  -1   6        421.80        460.02        16.54 o
   3  -1   6       1254.68       1186.73        39.01 o
   4  -1   6          0.81          2.96         3.59 o
   5  -1   6         66.37         71.48         5.97 o
   6  -1   6         10.21         19.67         7.60 o
   7  -1   6          0.02         -3.28        11.69 o
  -7   0   6         48.28         59.44         8.76 o
  -6   0   6        337.09        329.61         9.22 o
  -5   0   6        313.09        283.40         8.05 o
  -4   0   6        597.73        513.95        35.98 o
  -3   0   6        834.02        919.28        44.37 o
  -2   0   6          4.63         10.79         3.00 o
  -1   0   6        293.84        300.68         8.96 o
   0   0   6       2061.16       2068.21        70.38 o
   1   0   6        175.10        122.35         3.80 o
   2   0   6       2330.22       2694.32        83.96 o
   3   0   6        211.15        187.69        11.59 o
   4   0   6         10.84          8.44         3.08 o
   5   0   6          5.56          3.27         8.26 o
   6   0   6         22.55         20.16         7.69 o
   7   0   6          0.03         -0.52         9.05 o
  -7   1   6          6.30          5.24         7.06 o
  -6   1   6         57.62         68.67         3.97 o
  -5   1   6        125.58        111.03         5.83 o
  -4   1   6        953.07        976.71        38.98 o
  -3   1   6       1477.07       1483.44        33.28 o
  -2   1   6         75.38         93.97         3.14 o
  -1   1   6       1184.44       1166.48        30.07 o
   0   1   6        158.69        156.37         4.64 o
   1   1   6       4959.11       4952.22        98.17 o
   2   1   6        165.30        178.01         4.91 o
   3   1   6          3.03          7.54         2.34 o
   4   1   6          0.02          4.20         3.39 o
   5   1   6        100.45         94.49         7.03 o
   6   1   6         60.16         65.47         7.51 o
   7   1   6         23.79         27.70        20.39 o
  -7   2   6        127.67        149.54        14.05 o
  -6   2   6         31.05         40.25         4.61 o
  -5   2   6         99.61        116.67         7.57 o
  -4   2   6          0.00          1.33         1.63 o
  -3   2   6         80.08         92.20         3.36 o
  -2   2   6        672.33        746.38        20.35 o
  -1   2   6         66.05         53.34         1.99 o
   0   2   6        155.77        160.78         4.16 o
   1   2   6       6484.18       6675.81       131.70 o
   2   2   6       2431.58       2318.55        46.69 o
   3   2   6          4.99         10.42         1.25 o
   4   2   6       1691.30       1737.88        46.92 o
   5   2   6         91.68         98.81         7.31 o
   6   2   6        452.50        456.52        18.84 o
  -7   3   6         28.52         30.49         6.34 o
  -6   3   6          3.69          7.45         4.32 o
  -5   3   6         52.67         46.96         3.63 o
  -4   3   6        589.00        521.39        15.32 o
  -3   3   6         68.03         53.61         2.93 o
  -2   3   6         68.69         72.55         3.09 o
  -1   3   6        281.80        262.77         9.61 o
   0   3   6       2889.28       3275.86       122.92 o
   1   3   6       1715.60       1927.54        49.96 o
   2   3   6         51.91         35.09         2.17 o
   3   3   6        321.22        313.51         7.79 o
   4   3   6        270.27        264.55        10.48 o
   5   3   6         28.75         25.90         4.91 o
   6   3   6         61.43         70.69         7.87 o
  -7   4   6         39.15         33.98        14.99 o
  -6   4   6         96.41        118.46        11.39 o
  -5   4   6        173.10        191.50         8.34 o
  -4   4   6        396.51        385.59        10.37 o
  -3   4   6        234.35        272.48         7.63 o
  -2   4   6        244.44        273.71        12.80 o
  -1   4   6        589.41        514.69        11.29 o
   0   4   6        286.78        261.26         5.69 o
   1   4   6         21.09         11.43         1.08 o
   2   4   6         27.43         26.24         1.79 o
   3   4   6        529.27        462.51        14.05 o
   4   4   6        871.83        907.64        22.35 o
   5   4   6        140.34        166.71        16.40 o
   6   4   6          9.90         17.54         6.51 o
  -7   5   6         14.41         19.64         7.32 o
  -6   5   6          2.39          9.26         4.04 o
  -5   5   6        505.43        504.08        13.65 o
  -4   5   6        273.18        280.54         8.43 o
  -3   5   6        267.20        248.69         8.05 o
  -2   5   6        404.37        398.80        10.24 o
  -1   5   6         13.88         20.01         1.53 o
   0   5   6         27.52         30.86         1.55 o
   1   5   6         63.22         62.27         2.45 o
   2   5   6         13.41         18.98         1.64 o
   3   5   6        624.03        613.06        13.93 o
   4   5   6        499.78        480.83        13.26 o
   5   5   6         82.74         87.37         7.84 o
   6   5   6         49.87         47.07         7.29 o
  -6   6   6         32.29         40.26         5.28 o
  -5   6   6        819.57        767.39        19.55 o
  -4   6   6        413.44        389.14        10.08 o
  -3   6   6        373.69        384.01         9.51 o
  -2   6   6          0.00         -0.36         1.26 o
  -1   6   6        215.07        236.44         6.78 o
   0   6   6        254.29        277.51         6.22 o
   1   6   6         12.19         12.04         1.34 o
   2   6   6        406.49        355.85         8.06 o
   3   6   6        250.38        229.85         6.72 o
   4   6   6          7.29          9.78         5.05 o
   5   6   6          7.83         19.66         5.71 o
   6   6   6         87.81         72.86        14.39 o
  -6   7   6        131.79        148.35        10.83 o
  -5   7   6         53.13         48.87         4.07 o
  -4   7   6        426.58        403.80        10.60 o
  -3   7   6          1.76          2.79         1.88 o
  -2   7   6          0.24          1.88         1.65 o
  -1   7   6        595.79        608.38        14.34 o
   0   7   6        470.02        474.93        10.02 o
   1   7   6        326.53        309.89         7.20 o
   2   7   6         53.33         50.55         2.69 o
   3   7   6       1706.55       1606.36        50.15 o
   4   7   6         43.99         40.66         4.07 o
   5   7   6          2.12         -0.79         4.76 o
   6   7   6        127.39        148.67        22.49 o
  -6   8   6          9.88         23.74        10.49 o
  -5   8   6         34.99         38.97         4.22 o
  -4   8   6        104.82         98.37         5.45 o
  -3   8   6         86.08         80.31         4.35 o
  -2   8   6       1494.82       1489.43        31.29 o
  -1   8   6        176.31        168.42         7.45 o
   0   8   6        109.07        116.67         4.78 o
   1   8   6        296.68        294.78         7.13 o
   2   8   6         80.10         72.98         3.58 o
   3   8   6        344.43        321.54         8.23 o
   4   8   6         69.44         81.43         6.47 o
   5   8   6         27.68         36.26         5.07 o
  -6   9   6          3.01        -11.99        11.99 o
  -5   9   6         33.66         26.10         6.15 o
  -4   9   6         89.70         79.78         4.78 o
  -3   9   6        322.23        428.62        14.56 o
  -2   9   6        596.64        618.52        14.39 o
  -1   9   6        165.05        164.65         4.99 o
   0   9   6          1.32          4.04         1.61 o
   1   9   6         92.98         91.26         3.89 o
   2   9   6         57.46         60.84         3.42 o
   3   9   6        207.24        211.87         6.71 o
   4   9   6          4.29          1.46         6.30 o
   5   9   6          0.42          7.42         6.60 o
  -6  10   6        116.30        133.72        19.19 o
  -5  10   6          6.06         -3.28         5.72 o
  -4  10   6          0.11          7.95         3.57 o
  -3  10   6        195.39        186.47         6.99 o
  -2  10   6        161.50        160.41         9.09 o
  -1  10   6        191.38        192.10         5.71 o
   0  10   6         17.03         15.46         2.08 o
   1  10   6        156.55        144.92         5.63 o
   2  10   6        296.68        289.40         7.97 o
   3  10   6          1.79          1.46         2.79 o
   4  10   6          1.54          4.10         4.26 o
   5  10   6         57.91         57.23         7.84 o
  -5  11   6         40.09         39.21         9.30 o
  -4  11   6         67.26         75.81         5.71 o
  -3  11   6         43.26         42.56         3.91 o
  -2  11   6        254.57        279.75         8.64 o
  -1  11   6        521.20        547.77        13.59 o
   0  11   6          2.42          3.16         2.10 o
   1  11   6         34.28         42.43         3.12 o
   2  11   6        597.63        568.50        15.33 o
   3  11   6        116.19        111.51         5.89 o
   4  11   6        262.08        298.65        12.77 o
  -5  12   6         45.20         51.94        11.39 o
  -4  12   6        158.31        149.14        14.18 o
  -3  12   6          2.95          5.88         3.65 o
  -2  12   6        410.61        409.16        11.49 o
  -1  12   6        548.31        525.78        14.32 o
   0  12   6         44.68         44.42         3.33 o
   1  12   6        315.45        312.30         8.73 o
   2  12   6         28.37         29.05         3.60 o
   3  12   6         45.74         44.81         5.23 o
   4  12   6         10.30          9.64         5.53 o
  -4  13   6        181.92        189.96        13.09 o
  -3  13   6         84.85         73.36         5.76 o
  -2  13   6          0.94          0.22         4.12 o
  -1  13   6          3.21          3.23         3.15 o
   0  13   6        502.00        504.25        12.34 o
   1  13   6        367.88        368.15        10.23 o
   2  13   6        161.89        169.17         8.05 o
   3  13   6          0.78          5.13         4.66 o
   4  13   6        147.52        164.31        17.39 o
  -4  14   6          3.57         19.23        12.29 o
  -3  14   6         75.90         76.38        11.82 o
  -2  14   6         40.23         42.60         5.21 o
  -1  14   6         13.60         17.62         4.10 o
   0  14   6        426.42        440.05        12.63 o
   1  14   6          8.34          2.07         4.11 o
   2  14   6          6.94          5.44         4.58 o
   3  14   6         15.16          4.62        13.33 o
  -3  15   6         33.98         29.57         8.52 o
  -2  15   6        155.96        144.76        10.92 o
  -1  15   6         27.54         30.09         5.77 o
   0  15   6        126.96        118.17         7.56 o
   1  15   6         49.60         58.94        10.50 o
   2  15   6         14.80          3.02         5.93 o
  -2  16   6         12.98         10.77         9.96 o
  -1  16   6        217.02        212.51        20.55 o
   0  16   6          0.36         -3.92         8.41 o
   1  16   6         67.30         65.22         7.82 o
  -1 -19   7        124.90        132.57        12.30 o
   0 -19   7         54.50         57.93        11.69 o
   1 -19   7         13.45         11.60         9.29 o
  -2 -18   7        122.54        157.36        12.03 o
  -1 -18   7          4.43         12.88         6.08 o
   0 -18   7        132.90        175.99        13.06 o
   1 -18   7        200.07        239.44        23.09 o
   2 -18   7         16.40         14.71         8.43 o
   3 -18   7          0.59        -14.39        14.99 o
  -3 -17   7         32.66         57.32        17.09 o
  -2 -17   7        155.45        133.96        10.76 o
  -1 -17   7        207.66        191.70        12.38 o
   0 -17   7         52.86         39.00         6.43 o
   1 -17   7         87.76         83.76        15.59 o
   2 -17   7        297.74        315.61        31.78 o
   3 -17   7         24.66         13.19        14.39 o
  -3 -16   7         76.00         85.89         9.11 o
  -2 -16   7          0.74         -7.36         8.99 o
  -1 -16   7        152.56        136.80        10.37 o
   0 -16   7        150.25        157.89        14.69 o
   1 -16   7          1.33          5.17         5.44 o
   2 -16   7        141.92        143.70        21.89 o
   3 -16   7        128.38        148.12        19.79 o
   4 -16   7          3.18          4.20        16.19 o
  -4 -15   7        319.05        343.42        26.98 o
  -3 -15   7         30.55         30.30         5.62 o
  -2 -15   7          4.32          0.33         4.20 o
  -1 -15   7         77.63         78.06         4.80 o
   0 -15   7        606.89        602.05        19.37 o
   1 -15   7        137.26        114.84         6.06 o
   2 -15   7          1.70          3.69         4.59 o
   3 -15   7         11.46          3.86         8.97 o
   4 -15   7          0.32          8.99        13.19 o
  -4 -14   7         25.42         28.64         6.14 o
  -3 -14   7         35.18         32.91         7.90 o
  -2 -14   7        811.58        785.06        24.00 o
  -1 -14   7        893.30        879.78        20.20 o
   0 -14   7         29.18         28.08         2.95 o
   1 -14   7         63.36         59.48         4.02 o
   2 -14   7        138.05        132.47         7.17 o
   3 -14   7         19.80         21.41         5.99 o
   4 -14   7         11.19         23.10         7.50 o
   5 -14   7         90.68        112.25        14.39 o
  -5 -13   7          0.28         -1.74         5.61 o
  -4 -13   7          5.74          7.35         4.33 o
  -3 -13   7         44.85         45.20         4.15 o
  -2 -13   7        309.62        278.48         8.44 o
  -1 -13   7       2139.74       2148.34        44.89 o
   0 -13   7       1171.82       1176.76        25.72 o
   1 -13   7         30.22         36.39         4.04 o
   2 -13   7          0.00         -1.61         2.37 o
   3 -13   7          8.86         11.86         5.02 o
   4 -13   7         12.60          3.95         6.17 o
   5 -13   7          1.74         -8.25         8.25 o
  -5 -12   7        107.31        124.78         9.26 o
  -4 -12   7        166.96        149.68         7.80 o
  -3 -12   7         62.20         58.51         4.08 o
  -2 -12   7        163.49        159.48         5.85 o
  -1 -12   7          0.22         -1.79         2.01 o
   0 -12   7          0.45          2.17         1.82 o
   1 -12   7          0.61          0.47         1.75 o
   2 -12   7        181.01        154.78        10.19 o
   3 -12   7          0.00          0.78         3.06 o
   4 -12   7        572.12        585.22        19.94 o
   5 -12   7          2.29          7.14         7.22 o
  -5 -11   7          1.61         14.46         4.51 o
  -4 -11   7          1.06          5.13         4.50 o
  -3 -11   7       1116.35       1065.67        27.41 o
  -2 -11   7          0.86          1.52         2.01 o
  -1 -11   7        320.21        301.22         8.01 o
   0 -11   7       1801.80       1848.57        38.53 o
   1 -11   7         76.07         81.75         3.93 o
   2 -11   7        230.58        216.93         6.88 o
   3 -11   7        325.86        310.83        10.21 o
   4 -11   7        192.82        191.28        10.99 o
   5 -11   7          6.24         14.68        12.23 o
   6 -11   7         55.89         82.77        13.74 o
  -6 -10   7         54.31        100.10        24.59 o
  -5 -10   7         49.86         72.96        10.91 o
  -4 -10   7        262.26        244.22         8.89 o
  -3 -10   7        595.32        545.11        13.08 o
  -2 -10   7         29.65         37.30         3.55 o
  -1 -10   7          3.29          3.52         1.54 o
   0 -10   7         27.14         25.57         1.99 o
   1 -10   7          6.22          4.56         1.50 o
   2 -10   7       1700.22       1674.56        35.12 o
   3 -10   7         15.10         13.29         3.84 o
   4 -10   7         14.33         11.47         3.49 o
   5 -10   7          3.50         -0.49         5.89 o
   6 -10   7          0.39         -0.56        10.76 o
  -6  -9   7         30.46         48.57         5.33 o
  -5  -9   7         46.25         46.16         6.58 o
  -4  -9   7        249.15        231.91         7.38 o
  -3  -9   7         81.09         62.45         3.45 o
  -2  -9   7         40.81         40.94         2.60 o
  -1  -9   7        576.28        556.06        12.63 o
   0  -9   7       1702.74       1801.05        37.24 o
   1  -9   7        957.49        912.76        19.78 o
   2  -9   7          0.34         -0.63         1.50 o
   3  -9   7       1878.67       1982.44        46.08 o
   4  -9   7        157.37        156.51         7.28 o
   5  -9   7        144.15        168.54         9.00 o
   6  -9   7          0.06         -0.36        10.15 o
  -6  -8   7        206.77        211.64        14.02 o
  -5  -8   7          2.97          3.79         3.32 o
  -4  -8   7        191.02        200.64         7.46 o
  -3  -8   7       1217.50       1217.83        30.10 o
  -2  -8   7        165.05        131.18         4.26 o
  -1  -8   7        168.13        196.34         5.34 o
   0  -8   7        306.78        318.81         7.76 o
   1  -8   7       1079.83       1038.41        23.35 o
   2  -8   7        747.70        814.47        20.01 o
   3  -8   7        188.32        178.34         6.66 o
   4  -8   7        244.86        264.24         9.10 o
   5  -8   7        203.88        218.41        10.39 o
   6  -8   7         14.69          2.76         9.48 o
  -6  -7   7         60.76         70.72         4.42 o
  -5  -7   7        185.75        200.23         7.45 o
  -4  -7   7        194.58        205.60         7.64 o
  -3  -7   7        159.26        147.97         5.18 o
  -2  -7   7         10.83          8.38         1.45 o
  -1  -7   7         41.53         64.84         2.84 o
   0  -7   7        244.63        280.02         6.86 o
   1  -7   7       1404.14       1341.80        27.98 o
   2  -7   7          0.21          0.24         2.15 o
   3  -7   7       1244.82       1302.16        30.88 o
   4  -7   7        468.49        456.22        12.92 o
   5  -7   7         28.83         30.67         4.00 o
   6  -7   7         26.57         19.33         9.29 o
  -6  -6   7         89.46         89.43         4.93 o
  -5  -6   7        373.29        324.71        11.26 o
  -4  -6   7       1484.25       1458.71        38.60 o
  -3  -6   7        149.88        142.25         4.93 o
  -2  -6   7        622.20        716.20        17.02 o
  -1  -6   7        434.31        498.10        12.13 o
   0  -6   7       2519.43       2693.65        60.84 o
   1  -6   7        151.75        113.82         3.66 o
   2  -6   7       4222.26       4446.82        99.37 o
   3  -6   7         49.24         47.37         3.26 o
   4  -6   7       1221.34       1214.17        29.14 o
   5  -6   7         41.06         45.25         4.67 o
   6  -6   7        450.93        470.82        23.04 o
  -7  -5   7        121.69        125.33        17.99 o
  -6  -5   7         60.32         84.68         8.87 o
  -5  -5   7          9.88          7.67         2.08 o
  -4  -5   7          0.60          5.52         3.60 o
  -3  -5   7         62.17         48.60         2.86 o
  -2  -5   7         42.57         43.90         2.26 o
  -1  -5   7        578.74        585.07        13.99 o
   0  -5   7         13.87         11.42         1.09 o
   1  -5   7        289.30        300.59         9.69 o
   2  -5   7       1789.26       1746.50        40.00 o
   3  -5   7         25.57         23.93         2.67 o
   4  -5   7        215.23        192.74         7.81 o
   5  -5   7         42.90         38.05         8.40 o
   6  -5   7        132.27        142.76        13.49 o
   7  -5   7         30.94         22.79        13.19 o
  -7  -4   7         13.97         23.39        14.39 o
  -6  -4   7        272.72        296.69        23.39 o
  -5  -4   7        240.46        214.53        11.85 o
  -4  -4   7       1456.66       1436.33        49.36 o
  -3  -4   7        725.39        692.01        18.45 o
  -2  -4   7         75.35         65.16         2.43 o
  -1  -4   7       1100.09       1281.93        29.18 o
   0  -4   7        544.56        663.79        15.66 o
   1  -4   7        119.31        106.50         4.40 o
   2  -4   7        429.15        394.23        10.18 o
   3  -4   7        447.01        423.42        12.84 o
   4  -4   7        341.88        322.42        10.74 o
   5  -4   7        179.92        206.99        19.79 o
   6  -4   7        233.92        233.36        16.12 o
   7  -4   7         55.34         45.14        10.38 o
  -7  -3   7         16.74          7.33         8.99 o
  -6  -3   7         45.01         40.93         6.74 o
  -5  -3   7        825.54        803.28        29.84 o
  -4  -3   7        266.59        247.92        12.08 o
  -3  -3   7        224.72        153.21         8.06 o
  -2  -3   7          7.32         12.41         0.92 o
  -1  -3   7        511.89        448.97        10.62 o
   0  -3   7       2081.77       2046.84        46.11 o
   1  -3   7        323.46        339.73        10.03 o
   2  -3   7        149.59        133.25         5.37 o
   3  -3   7         66.45         94.92         5.05 o
   4  -3   7        437.34        418.17        53.37 o
   5  -3   7         14.34         25.98         9.29 o
   6  -3   7          2.92          7.02        12.89 o
   7  -3   7         77.49         64.89        11.00 o
  -7  -2   7         44.03         19.19        14.39 o
  -6  -2   7          7.69         16.27         6.32 o
  -5  -2   7         43.89         30.31         5.29 o
  -4  -2   7       1078.92       1017.33        36.01 o
  -3  -2   7          6.05         12.57         2.73 o
  -2  -2   7         63.62         50.00         4.50 o
  -1  -2   7        359.08        403.11        15.58 o
   0  -2   7       1392.77       1379.89        36.44 o
   1  -2   7        401.55        334.32         9.90 o
   2  -2   7        997.27       1031.87        27.58 o
   3  -2   7        193.85        165.12         4.97 o
   4  -2   7        189.04        175.70        11.69 o
   5  -2   7        918.79        986.77        35.19 o
   6  -2   7         49.49         35.01         6.30 o
   7  -2   7         12.99          8.48         9.48 o
  -7  -1   7         48.43         62.37        14.09 o
  -6  -1   7         14.98         13.79         6.05 o
  -5  -1   7       1000.69        925.76        36.88 o
  -4  -1   7         22.20         23.09         5.10 o
  -3  -1   7        586.71        487.53        34.18 o
  -2  -1   7        186.44        170.96        10.19 o
  -1  -1   7        481.42        481.02        24.15 o
   0  -1   7       1174.05       1175.81        28.48 o
   1  -1   7       1628.21       1577.78        35.66 o
   2  -1   7        478.79        581.68        16.38 o
   3  -1   7       1050.56       1024.79        34.56 o
   4  -1   7        254.72        219.86        24.59 o
   5  -1   7          8.99          1.56         4.35 o
   6  -1   7        342.45        320.10        14.78 o
   7  -1   7          1.64         -4.80        14.39 o
  -7   0   7        135.26        156.98        13.97 o
  -6   0   7        170.72        150.47        11.95 o
  -5   0   7          1.15          4.44         4.18 o
  -4   0   7        680.29        587.97        28.48 o
  -3   0   7         38.43         38.93         4.01 o
  -2   0   7        336.24        313.05         9.18 o
  -1   0   7        669.47        698.80        19.85 o
   0   0   7         43.68         75.48         3.04 o
   1   0   7        151.74        120.32         5.45 o
   2   0   7       1536.81       1479.58        52.39 o
   3   0   7        125.62         96.27         6.57 o
   4   0   7          7.16          1.47         3.15 o
   5   0   7         19.20         15.63         4.43 o
   6   0   7        121.95        126.95         9.51 o
   7   0   7         45.56         37.18        15.59 o
  -7   1   7        150.62        197.03        15.56 o
  -6   1   7          7.12         10.71         5.76 o
  -5   1   7         10.75         11.72         5.04 o
  -4   1   7       1174.41       1121.37        53.97 o
  -3   1   7         96.99        124.72         4.93 o
  -2   1   7       3112.90       3558.33        96.85 o
  -1   1   7         28.35         37.94         2.22 o
   0   1   7        343.52        313.53        16.85 o
   1   1   7         15.63         16.41         1.47 o
   2   1   7        190.11        212.59         5.47 o
   3   1   7          3.03          2.40         3.39 o
   4   1   7        647.69        610.04        18.92 o
   5   1   7        567.10        539.46        18.32 o
   6   1   7         56.81         59.56        11.07 o
  -7   2   7          1.10         -2.20         7.77 o
  -6   2   7          3.08         12.65         6.74 o
  -5   2   7        539.68        516.64        14.47 o
  -4   2   7       1063.23       1084.19        25.01 o
  -3   2   7        702.44        660.96        15.79 o
  -2   2   7        602.18        588.83        25.18 o
  -1   2   7         14.83          7.25         0.99 o
   0   2   7        108.64         94.81         2.90 o
   1   2   7        184.22        245.57         6.97 o
   2   2   7        223.49        240.96         6.12 o
   3   2   7       1332.72       1315.21        30.71 o
   4   2   7         28.97         28.69         6.10 o
   5   2   7        300.87        332.40        13.56 o
   6   2   7        286.98        294.44        24.88 o
  -7   3   7          0.29          3.60         8.06 o
  -6   3   7        322.51        317.61        10.32 o
  -5   3   7         44.86         53.47         3.84 o
  -4   3   7        153.56        166.03         5.57 o
  -3   3   7          9.49          7.82         1.91 o
  -2   3   7          7.19          2.90         1.14 o
  -1   3   7       1177.95       1144.22        23.62 o
   0   3   7         22.69         33.78         2.24 o
   1   3   7       2176.87       2162.93        40.13 o
   2   3   7         21.27         32.77         2.16 o
   3   3   7        128.47        135.31         4.49 o
   4   3   7        639.75        616.84        19.25 o
   5   3   7          0.29          3.44         5.41 o
   6   3   7         43.77         41.42         7.41 o
  -7   4   7        180.00        158.42        11.85 o
  -6   4   7          2.56          9.62         5.19 o
  -5   4   7        748.81        762.58        18.95 o
  -4   4   7          2.23          2.62         2.60 o
  -3   4   7       2261.70       2365.30        53.16 o
  -2   4   7         47.55         48.53         4.33 o
  -1   4   7       2334.49       2454.22        49.40 o
   0   4   7        102.25         87.09         2.66 o
   1   4   7        283.19        274.40         6.17 o
   2   4   7        157.84        159.79         5.32 o
   3   4   7        201.37        191.71         6.76 o
   4   4   7          0.05          0.89         2.22 o
   5   4   7         34.54         30.71         5.11 o
   6   4   7        312.33        347.86        16.05 o
  -7   5   7          7.44          9.59        12.59 o
  -6   5   7         16.92         13.72         3.94 o
  -5   5   7        376.07        358.30        12.74 o
  -4   5   7        184.49        185.20         6.74 o
  -3   5   7         58.61         67.52         3.85 o
  -2   5   7        618.72        566.02        12.67 o
  -1   5   7         75.88         69.29         2.80 o
   0   5   7       1009.32       1041.83        19.94 o
   1   5   7         26.29         32.44         1.94 o
   2   5   7        297.20        269.02         6.42 o
   3   5   7          8.47         13.69         2.02 o
   4   5   7        392.45        389.41        11.49 o
   5   5   7        141.10        151.68        13.79 o
   6   5   7         10.72         17.67         6.85 o
  -6   6   7         25.16         27.43         6.54 o
  -5   6   7        133.74        129.77         5.98 o
  -4   6   7          0.06         -0.85         2.46 o
  -3   6   7          0.00          2.26         1.67 o
  -2   6   7        480.99        428.90        10.10 o
  -1   6   7       1233.34       1197.85        25.08 o
   0   6   7        237.78        238.14         7.29 o
   1   6   7         40.22         33.88         1.97 o
   2   6   7          5.65          5.61         1.52 o
   3   6   7        666.36        656.64        15.06 o
   4   6   7        138.33        142.76         6.81 o
   5   6   7        219.98        217.41        13.14 o
   6   6   7         74.73         72.21        10.79 o
  -6   7   7          4.50          4.81         8.71 o
  -5   7   7        165.98        155.64         8.82 o
  -4   7   7         44.97         32.62         3.06 o
  -3   7   7        127.89        117.72         4.94 o
  -2   7   7        128.12        122.23         4.53 o
  -1   7   7        939.68        899.38        19.45 o
   0   7   7         49.89         59.34         2.78 o
   1   7   7        990.69        980.19        19.33 o
   2   7   7        393.09        392.44        10.82 o
   3   7   7        521.93        486.57        14.88 o
   4   7   7        162.12        148.47        10.46 o
   5   7   7        145.49        186.08        12.20 o
  -6   8   7         81.19         83.39        11.76 o
  -5   8   7        158.94        150.22         7.52 o
  -4   8   7        108.88        110.29         5.72 o
  -3   8   7       1832.11       1891.16        39.37 o
  -2   8   7         73.58         71.89         3.86 o
  -1   8   7       1483.15       1427.05        52.76 o
   0   8   7         71.23         69.73         3.01 o
   1   8   7        331.53        310.55         7.50 o
   2   8   7        717.59        708.78        22.44 o
   3   8   7        255.25        239.23         7.01 o
   4   8   7          0.33          4.70         3.84 o
   5   8   7        173.91        194.43        12.70 o
  -6   9   7         19.19         11.99        13.79 o
  -5   9   7         23.94         25.93         5.84 o
  -4   9   7         11.02         10.56         3.41 o
  -3   9   7         85.43         80.08         4.49 o
  -2   9   7          0.08          0.57         2.28 o
  -1   9   7          0.03          0.21         1.65 o
   0   9   7        157.54        131.96         4.53 o
   1   9   7        176.24        174.23         5.45 o
   2   9   7        294.75        289.25         7.68 o
   3   9   7        261.75        260.05         8.54 o
   4   9   7          9.98          6.16         4.10 o
   5   9   7         11.99         12.73         6.19 o
  -5  10   7         24.62         32.82         8.62 o
  -4  10   7         22.49         23.01         3.94 o
  -3  10   7         65.23         60.95         4.14 o
  -2  10   7        190.74        190.38         6.84 o
  -1  10   7        294.64        282.90         7.48 o
   0  10   7         56.11         49.15         3.19 o
   1  10   7          1.32          2.68         1.98 o
   2  10   7         77.96         71.80         3.96 o
   3  10   7         68.10         72.96         4.68 o
   4  10   7         35.44         45.14         5.40 o
   5  10   7         75.07         60.06         8.20 o
  -5  11   7         68.98         62.09        10.18 o
  -4  11   7        122.63        137.30        11.43 o
  -3  11   7         28.29         27.53         3.72 o
  -2  11   7        527.91        519.79        14.19 o
  -1  11   7        928.28        937.60        20.38 o
   0  11   7        145.78        133.35         5.35 o
   1  11   7         12.29         16.76         2.61 o
   2  11   7        814.39        802.43        17.39 o
   3  11   7         11.65         13.51         3.75 o
   4  11   7         13.20         11.45         5.24 o
  -5  12   7         35.00         28.18        15.59 o
  -4  12   7         41.52         44.46         7.02 o
  -3  12   7          0.30         -2.63         3.97 o
  -2  12   7          0.70         -0.37         3.32 o
  -1  12   7          4.36          6.25         4.02 o
   0  12   7        245.80        247.12         7.72 o
   1  12   7        325.85        323.90        11.99 o
   2  12   7         67.76         75.60         5.64 o
   3  12   7          0.96         -4.26         5.39 o
   4  12   7        428.69        459.05        20.73 o
  -4  13   7          7.68          9.29         9.33 o
  -3  13   7         11.26         19.12         5.02 o
  -2  13   7         30.82         28.64         4.52 o
  -1  13   7        274.13        270.04         9.19 o
   0  13   7         41.89         47.95         4.12 o
   1  13   7        925.80        931.65        22.05 o
   2  13   7         28.41         29.71         4.45 o
   3  13   7         80.02         98.16         8.26 o
  -4  14   7        217.26        255.76        20.56 o
  -3  14   7         67.47         53.94        12.45 o
  -2  14   7         26.25         10.73         7.33 o
  -1  14   7        208.47        209.04         8.83 o
   0  14   7          8.11          3.22         4.58 o
   1  14   7         52.25         41.19         5.40 o
   2  14   7         11.04         14.80         6.52 o
   3  14   7          0.37         -6.74        10.63 o
  -3  15   7          1.25          3.60         9.75 o
  -2  15   7        115.25        122.63        10.08 o
  -1  15   7         12.92          3.62         8.48 o
   0  15   7          9.33         12.01         6.32 o
   1  15   7        204.05        206.17        12.41 o
   2  15   7        167.16        151.97        10.40 o
  -2  16   7          0.06         10.19        11.39 o
  -1  16   7          1.69         11.53        10.99 o
   0  16   7         68.79         55.31         7.46 o
   1  16   7         26.63         36.64        16.79 o
  -1 -19   8          3.51          1.97         7.53 o
   0 -19   8         80.18         90.95        12.29 o
   1 -19   8         21.05         27.68         8.76 o
  -2 -18   8         68.79         76.67        11.69 o
  -1 -18   8        135.79        159.30        12.52 o
   0 -18   8         24.27         32.97         8.99 o
   1 -18   8        166.96        134.84        12.27 o
   2 -18   8          4.68         -3.00        10.49 o
   3 -18   8         13.66        -16.19        16.19 o
  -3 -17   8         43.77         38.78         7.08 o
  -2 -17   8         87.48         97.81         9.53 o
  -1 -17   8        640.97        639.05        25.59 o
   0 -17   8         85.63         85.87        14.69 o
   1 -17   8         82.88        105.78        13.19 o
   2 -17   8          6.46         19.59         8.07 o
   3 -17   8         37.67         49.17        15.59 o
  -3 -16   8          7.00          5.55         5.44 o
  -2 -16   8         12.80         10.31         4.99 o
  -1 -16   8        138.74        150.47        10.64 o
   0 -16   8        215.19        215.27        14.09 o
   1 -16   8          0.59         -0.33         5.44 o
   2 -16   8        140.11        149.27        12.46 o
   3 -16   8        112.76        103.74        16.19 o
   4 -16   8          5.68         21.59        16.19 o
  -4 -15   8        114.56        132.21        10.38 o
  -3 -15   8          0.09          0.60         4.44 o
  -2 -15   8        102.93        110.97         8.45 o
  -1 -15   8        129.00        128.20         6.45 o
   0 -15   8         15.71         17.58         3.40 o
   1 -15   8        207.91        205.86         7.84 o
   2 -15   8         12.28          4.63         4.38 o
   3 -15   8         15.89         19.84        10.49 o
   4 -15   8         25.02         23.99        14.99 o
  -4 -14   8         13.12         17.41        14.09 o
  -3 -14   8        161.57        161.09         8.79 o
  -2 -14   8          0.43          0.53         2.72 o
  -1 -14   8          1.98          0.34         2.72 o
   0 -14   8        134.33        128.77         5.80 o
   1 -14   8         62.77         42.76         4.36 o
   2 -14   8         57.21         65.81         4.60 o
   3 -14   8        219.21        207.24        12.23 o
   4 -14   8         13.56         24.54         7.55 o
   5 -14   8          0.22         -0.60        18.59 o
  -5 -13   8          7.16          4.57         6.14 o
  -4 -13   8         27.74         24.47         4.83 o
  -3 -13   8          1.34          3.25         7.53 o
  -2 -13   8        133.55        119.02         5.60 o
  -1 -13   8        208.81        199.85         6.75 o
   0 -13   8         21.33         22.95         2.68 o
   1 -13   8         43.79         31.41         2.91 o
   2 -13   8        438.13        467.70        13.65 o
   3 -13   8        204.67        167.11         8.37 o
   4 -13   8         52.54         63.78         7.70 o
   5 -13   8         25.38         44.48        10.76 o
  -5 -12   8         80.04         89.26         7.10 o
  -4 -12   8         15.07         10.74         4.50 o
  -3 -12   8        424.55        390.77        15.97 o
  -2 -12   8         49.89         59.66         3.75 o
  -1 -12   8        788.93        808.02        18.26 o
   0 -12   8       1051.66       1079.07        23.63 o
   1 -12   8        611.13        596.55        14.20 o
   2 -12   8        102.90        108.54         5.21 o
   3 -12   8        461.96        456.26        13.58 o
   4 -12   8          9.21         15.80         7.26 o
   5 -12   8          7.14         13.82         7.64 o
  -5 -11   8          1.23         -1.03         4.02 o
  -4 -11   8         56.84         48.36         4.13 o
  -3 -11   8        664.39        599.81        15.97 o
  -2 -11   8        411.38        372.53         9.71 o
  -1 -11   8        654.70        645.05        14.83 o
   0 -11   8          0.19          3.06         1.62 o
   1 -11   8        578.34        569.82        13.50 o
   2 -11   8          5.71          8.20         2.14 o
   3 -11   8          1.63          6.98         2.91 o
   4 -11   8        114.54         98.54         6.60 o
   5 -11   8         55.64         45.68         7.85 o
   6 -11   8          7.31         24.63        12.37 o
  -6 -10   8          6.26          0.49         5.47 o
  -5 -10   8         36.47         37.19         4.62 o
  -4 -10   8          9.78          7.21         2.78 o
  -3 -10   8         35.29         33.39         2.87 o
  -2 -10   8         14.49         18.47         2.18 o
  -1 -10   8        836.37        862.48        18.90 o
   0 -10   8          0.85          0.65         1.43 o
   1 -10   8        258.79        259.68         7.16 o
   2 -10   8        231.96        227.23         6.81 o
   3 -10   8        179.11        182.31         7.29 o
   4 -10   8        310.57        323.83        11.19 o
   5 -10   8         96.48        106.32         8.38 o
   6 -10   8         12.12          8.08        11.35 o
  -6  -9   8         25.13         19.74         4.77 o
  -5  -9   8         74.38         85.26         7.67 o
  -4  -9   8         41.14         38.24         3.31 o
  -3  -9   8        288.92        274.09         7.62 o
  -2  -9   8        166.14        167.07         5.21 o
  -1  -9   8        336.28        370.22         8.99 o
   0  -9   8        854.81        912.17        19.67 o
   1  -9   8        130.12        119.73         4.24 o
   2  -9   8         17.58         11.15         1.84 o
   3  -9   8        249.65        246.63        10.47 o
   4  -9   8        264.60        256.04         9.41 o
   5  -9   8        195.54        182.28        11.59 o
   6  -9   8          4.46          4.80        16.19 o
  -6  -8   8         16.52         27.89         4.77 o
  -5  -8   8          0.34         -2.95         2.95 o
  -4  -8   8        116.15        114.65         4.92 o
  -3  -8   8        297.56        279.89         8.07 o
  -2  -8   8        302.41        270.82         7.68 o
  -1  -8   8          7.73          8.36         1.37 o
   0  -8   8        736.25        814.96        29.38 o
   1  -8   8       1081.89       1189.31        25.19 o
   2  -8   8        821.39        856.02        20.91 o
   3  -8   8        190.70        186.57         6.96 o
   4  -8   8         39.85         31.79         3.64 o
   5  -8   8         21.80         18.48         4.20 o
   6  -8   8        109.85        114.80        17.99 o
  -6  -7   8          8.55         25.91         6.42 o
  -5  -7   8         11.22          1.62         3.00 o
  -4  -7   8        277.96        250.22         8.49 o
  -3  -7   8        422.80        387.33        24.49 o
  -2  -7   8         33.96         45.50         2.72 o
  -1  -7   8        231.24        252.08         6.89 o
   0  -7   8         47.07         45.94         2.42 o
   1  -7   8        173.20        204.43         5.55 o
   2  -7   8        205.19        182.92         6.08 o
   3  -7   8         14.29         11.03         2.39 o
   4  -7   8          0.09         -2.62         2.62 o
   5  -7   8         56.26         59.45         5.45 o
   6  -7   8        761.67        762.79        31.57 o
  -6  -6   8         56.47         70.02         8.90 o
  -5  -6   8        258.16        243.16         7.31 o
  -4  -6   8        549.84        533.98        15.17 o
  -3  -6   8        330.56        290.50         8.05 o
  -2  -6   8         46.79         43.56         2.48 o
  -1  -6   8         12.78         13.74         2.16 o
   0  -6   8        989.23        985.35        22.92 o
   1  -6   8        690.28        775.88        18.66 o
   2  -6   8        116.86        138.36         5.09 o
   3  -6   8         73.57         74.72         4.10 o
   4  -6   8          1.25          0.84         3.38 o
   5  -6   8          3.56          3.68         2.82 o
   6  -6   8        206.32        199.28        23.69 o
  -7  -5   8         26.73         28.78        14.39 o
  -6  -5   8         13.38         19.93         7.17 o
  -5  -5   8          8.45          6.39         4.86 o
  -4  -5   8       1576.27       1553.85        53.41 o
  -3  -5   8         37.86         32.31         2.10 o
  -2  -5   8        100.10        101.41         3.46 o
  -1  -5   8       1720.66       2128.04        48.11 o
   0  -5   8         58.07         59.58         2.39 o
   1  -5   8         94.19         90.95         3.50 o
   2  -5   8          1.15          1.82         1.34 o
   3  -5   8         16.92         14.91         2.22 o
   4  -5   8          2.46          2.13         2.17 o
   5  -5   8         21.15         15.63        10.49 o
   6  -5   8         19.11         20.52         9.07 o
  -7  -4   8         60.19        101.05        10.81 o
  -6  -4   8         35.96         24.78         6.56 o
  -5  -4   8          2.97          6.00         4.66 o
  -4  -4   8        634.20        611.79        30.88 o
  -3  -4   8         49.35         68.96         7.80 o
  -2  -4   8         19.82         18.70         1.37 o
  -1  -4   8        339.92        366.42         9.35 o
   0  -4   8        172.97        210.83         5.67 o
   1  -4   8        132.35        163.78         6.58 o
   2  -4   8        423.88        493.54        14.84 o
   3  -4   8        416.17        444.26        11.78 o
   4  -4   8         81.90         78.89         4.36 o
   5  -4   8       1253.99       1274.28        44.31 o
   6  -4   8        736.91        752.10        30.72 o
  -7  -3   8         39.29         36.06         8.78 o
  -6  -3   8          1.75         -2.40         5.94 o
  -5  -3   8         46.45         43.10         7.20 o
  -4  -3   8         55.09         45.34         7.50 o
  -3  -3   8         61.81         44.18         4.66 o
  -2  -3   8       1390.06       1353.34        34.63 o
  -1  -3   8       1451.81       1601.12        36.05 o
   0  -3   8          8.56          8.63         0.76 o
   1  -3   8        377.74        362.40        10.59 o
   2  -3   8         81.94         72.53         3.92 o
   3  -3   8        453.34        461.66        11.98 o
   4  -3   8         19.01         16.19         5.09 o
   5  -3   8        294.62        313.45        16.10 o
   6  -3   8         31.53         27.33         8.32 o
  -7  -2   8          2.26         -2.86         8.20 o
  -6  -2   8        115.67        123.50        12.89 o
  -5  -2   8         38.94         36.82         5.71 o
  -4  -2   8         53.38         57.34         5.94 o
  -3  -2   8        409.92        401.59        15.90 o
  -2  -2   8       4246.42       4555.70       147.72 o
  -1  -2   8         61.92         61.29         2.18 o
   0  -2   8          9.09          7.46         1.03 o
   1  -2   8        370.99        309.13         8.14 o
   2  -2   8        304.02        348.81        10.94 o
   3  -2   8        185.47        180.40         6.84 o
   4  -2   8        235.48        228.38        12.30 o
   5  -2   8        222.31        236.79        13.92 o
   6  -2   8        162.23        149.74        16.58 o
  -7  -1   8          0.30         -0.68         7.92 o
  -6  -1   8         29.83         41.75         7.17 o
  -5  -1   8        158.99        142.34        10.15 o
  -4  -1   8        151.77        120.95         9.89 o
  -3  -1   8       1217.82       1169.57        53.07 o
  -2  -1   8        472.63        485.77        23.99 o
  -1  -1   8       2351.97       2308.89        51.49 o
   0  -1   8        107.90        151.87         6.26 o
   1  -1   8        110.49        158.41         4.75 o
   2  -1   8         54.78         41.85         3.18 o
   3  -1   8         13.55         20.02         6.60 o
   4  -1   8        191.51        178.20        32.38 o
   5  -1   8        324.82        298.39        12.56 o
   6  -1   8         16.50         13.13         9.06 o
  -7   0   8         43.00         42.38         9.30 o
  -6   0   8        209.07        180.78        23.39 o
  -5   0   8        720.74        708.46        27.10 o
  -4   0   8       1296.06       1238.52        66.56 o
  -3   0   8        225.94        225.62        11.99 o
  -2   0   8       2735.43       3036.36       130.70 o
  -1   0   8       1104.78       1106.24        26.31 o
   0   0   8        358.85        438.33        11.00 o
   1   0   8       1398.78       1440.23        44.01 o
   2   0   8       1544.26       1488.74        34.88 o
   3   0   8        312.53        296.13        10.37 o
   4   0   8        146.52        130.08         7.46 o
   5   0   8         34.43         25.37         6.12 o
   6   0   8          7.76          8.05         6.30 o
  -7   1   8         39.32         42.11         9.59 o
  -6   1   8        163.95        177.06        21.29 o
  -5   1   8         10.40          2.56         4.61 o
  -4   1   8         12.98          8.40         5.40 o
  -3   1   8        425.49        464.90        13.67 o
  -2   1   8        399.56        442.21        12.94 o
  -1   1   8          1.92         -1.05         1.05 o
   0   1   8        169.12        188.48         7.93 o
   1   1   8       2875.41       2969.22        66.41 o
   2   1   8       1289.10       1316.00        30.58 o
   3   1   8          4.76          4.18         2.16 o
   4   1   8         60.77         47.42         4.91 o
   5   1   8         16.45         16.54         5.03 o
   6   1   8          1.64          9.83         6.42 o
  -7   2   8        139.21        136.33        35.08 o
  -6   2   8        216.49        209.11        20.09 o
  -5   2   8        166.59        150.51        14.39 o
  -4   2   8        148.88        117.69         9.43 o
  -3   2   8         62.20         54.98         4.93 o
  -2   2   8        981.78       1013.47        23.40 o
  -1   2   8          4.20          7.49         1.28 o
   0   2   8        320.11        340.49         7.91 o
   1   2   8       1743.56       1788.13        40.54 o
   2   2   8       4465.15       4379.61        87.37 o
   3   2   8         65.87         51.97         3.20 o
   4   2   8         80.59         82.92         6.56 o
   5   2   8          7.12          7.62         5.05 o
   6   2   8         20.58         22.61         9.57 o
  -7   3   8        349.38        376.98        38.68 o
  -6   3   8        132.66        178.70        18.59 o
  -5   3   8        295.34        312.12         9.74 o
  -4   3   8        232.71        233.31         7.04 o
  -3   3   8        122.33        133.08         5.73 o
  -2   3   8          0.05         -1.04         1.22 o
  -1   3   8       1031.63       1122.78        23.30 o
   0   3   8         77.03         65.13         2.62 o
   1   3   8       1113.51       1189.30        30.21 o
   2   3   8          1.56          1.42         1.47 o
   3   3   8       1061.76       1004.60        21.55 o
   4   3   8        106.67         96.63         6.67 o
   5   3   8         42.77         43.66         6.53 o
   6   3   8         41.93         40.26         7.51 o
  -7   4   8         37.00         40.78        10.50 o
  -6   4   8         23.48         39.93         4.46 o
  -5   4   8        333.94        310.07         9.57 o
  -4   4   8        307.02        285.87        10.09 o
  -3   4   8         28.76         19.98         2.13 o
  -2   4   8        326.71        312.51         8.78 o
  -1   4   8        356.47        335.47         8.01 o
   0   4   8         63.65         61.27         2.59 o
   1   4   8         25.13         24.59         1.83 o
   2   4   8         81.73         85.68         3.60 o
   3   4   8        239.76        233.29         6.74 o
   4   4   8         38.97         41.63         4.87 o
   5   4   8         66.57         67.15         6.59 o
   6   4   8          2.25          3.51         7.06 o
  -6   5   8         47.48         52.02         6.54 o
  -5   5   8        225.53        226.29         9.73 o
  -4   5   8         54.21         59.23         4.50 o
  -3   5   8         40.39         46.63         2.91 o
  -2   5   8         69.65         65.36         3.19 o
  -1   5   8        216.97        228.92         6.68 o
   0   5   8       1470.80       1478.94        38.62 o
   1   5   8        656.25        584.30        11.94 o
   2   5   8         21.74         21.48         1.95 o
   3   5   8        330.31        330.09         8.79 o
   4   5   8        188.20        180.35         6.34 o
   5   5   8         44.74         37.46         6.56 o
   6   5   8          0.02         -6.42         7.84 o
  -6   6   8         50.07         59.55         9.98 o
  -5   6   8         22.24         19.43         3.36 o
  -4   6   8        121.65        100.09         5.10 o
  -3   6   8         86.37         78.34         3.88 o
  -2   6   8          0.81          1.41         1.55 o
  -1   6   8          0.81         -0.11         1.28 o
   0   6   8         66.52         81.38         3.03 o
   1   6   8          6.04          7.08         1.47 o
   2   6   8        444.13        411.58        13.01 o
   3   6   8         14.08         14.65         2.48 o
   4   6   8          5.38          9.54         2.88 o
   5   6   8          0.81          6.90         5.51 o
   6   6   8          0.56          3.90         8.06 o
  -6   7   8          1.60          2.52         8.98 o
  -5   7   8         15.04         11.90         3.70 o
  -4   7   8         55.94         59.71         3.94 o
  -3   7   8         36.98         35.78         2.85 o
  -2   7   8        607.69        595.23        13.69 o
  -1   7   8        729.15        730.44        16.22 o
   0   7   8          0.76          2.63         1.15 o
   1   7   8          3.28          1.32         1.33 o
   2   7   8          0.06          0.08         1.82 o
   3   7   8        125.17        115.99         5.25 o
   4   7   8         10.98         17.29         3.53 o
   5   7   8         54.51         68.47         8.02 o
  -6   8   8         25.65         22.79        13.79 o
  -5   8   8         26.07         22.76         4.76 o
  -4   8   8          4.61          7.90         3.13 o
  -3   8   8        413.14        417.36        10.85 o
  -2   8   8        513.71        521.11        12.49 o
  -1   8   8         84.62         90.03         4.17 o
   0   8   8         44.63         46.02         2.66 o
   1   8   8        566.09        582.57        12.46 o
   2   8   8          4.49          3.49         3.69 o
   3   8   8        138.25        125.19         8.74 o
   4   8   8         60.61         63.68         4.82 o
   5   8   8          0.72          8.40         8.99 o
  -6   9   8        171.99        209.88        26.98 o
  -5   9   8         31.32         36.18         5.99 o
  -4   9   8         26.68         25.48         3.81 o
  -3   9   8          0.26         -0.02         2.63 o
  -2   9   8        417.32        427.97        10.98 o
  -1   9   8        248.82        249.62         7.47 o
   0   9   8         38.39         39.07         2.77 o
   1   9   8        838.93        832.82        17.24 o
   2   9   8        126.11        115.45         4.85 o
   3   9   8          4.22          4.20         2.75 o
   4   9   8         48.03         46.87         4.64 o
   5   9   8         51.85         45.80         7.77 o
  -5  10   8         34.57         33.74         8.62 o
  -4  10   8         19.92         12.83         4.59 o
  -3  10   8          0.21          1.14         2.97 o
  -2  10   8       1000.54       1058.11        26.36 o
  -1  10   8         81.71         72.39         3.64 o
   0  10   8          1.11         -0.94         2.01 o
   1  10   8        261.10        249.72         7.28 o
   2  10   8         10.80         11.16         2.75 o
   3  10   8          3.46          6.35         3.21 o
   4  10   8         52.93         76.61         8.40 o
  -5  11   8         10.75         10.79        13.79 o
  -4  11   8         20.29         12.92         6.06 o
  -3  11   8          0.15         -3.57         5.37 o
  -2  11   8         24.66         23.60         3.39 o
  -1  11   8         34.71         35.90         3.22 o
   0  11   8         60.19         61.52         3.66 o
   1  11   8          5.09          0.95         2.73 o
   2  11   8        125.64        132.60         5.84 o
   3  11   8         17.03         20.03         4.23 o
   4  11   8         84.41         99.08        12.12 o
  -5  12   8         12.68         13.19        15.59 o
  -4  12   8         18.75         38.68         8.90 o
  -3  12   8          0.97         -3.87         4.06 o
  -2  12   8        417.05        445.20        15.75 o
  -1  12   8        166.27        162.61         6.88 o
   0  12   8         44.96         40.21         3.66 o
   1  12   8        222.39        207.17         7.66 o
   2  12   8          8.97          5.51         3.97 o
   3  12   8        172.73        181.72        10.44 o
  -4  13   8          0.20         -5.47         9.96 o
  -3  13   8         97.90        101.29         8.60 o
  -2  13   8        243.07        251.81        10.78 o
  -1  13   8        114.21        107.15         6.92 o
   0  13   8        122.78        122.29         6.56 o
   1  13   8        136.43        136.31         8.16 o
   2  13   8         28.09         31.07         4.66 o
   3  13   8          9.71         12.22         8.11 o
  -3  14   8         64.32         75.75         9.09 o
  -2  14   8          3.21          3.01         5.19 o
  -1  14   8          0.29          6.20         4.20 o
   0  14   8        103.65        105.31         7.08 o
   1  14   8        584.56        590.26        17.82 o
   2  14   8        113.81        103.04        10.43 o
  -2  15   8          3.92         -1.52        15.62 o
  -1  15   8          8.46         -0.04        11.09 o
   0  15   8          6.83          7.32         6.38 o
   1  15   8         65.88         55.70         7.34 o
  -1 -19   9          4.51          7.02         7.43 o
   0 -19   9         10.07         10.46         7.08 o
   1 -19   9        139.66        158.03        14.59 o
  -2 -18   9        121.82        138.74        19.49 o
  -1 -18   9        370.23        411.11        19.81 o
   0 -18   9          4.63         11.37        11.09 o
   1 -18   9         67.84         42.91         9.89 o
   2 -18   9          6.99         15.09         8.93 o
  -3 -17   9          9.90         13.72         6.17 o
  -2 -17   9         10.35         11.91         7.80 o
  -1 -17   9         79.72         69.54         7.43 o
   0 -17   9         82.68         94.60         9.72 o
   1 -17   9         79.88         86.02         9.07 o
   2 -17   9        105.76         92.35        13.19 o
   3 -17   9         15.36          8.40        14.99 o
  -3 -16   9         13.92         11.23         5.63 o
  -2 -16   9         43.13         47.97         6.32 o
  -1 -16   9        104.19        100.57        18.29 o
   0 -16   9         23.17         13.31         4.99 o
   1 -16   9          7.50         11.05         5.54 o
   2 -16   9        285.28        347.80        27.58 o
   3 -16   9          2.83          4.20        12.59 o
   4 -16   9          1.27          0.60        16.19 o
  -4 -15   9         60.30         67.13         8.02 o
  -3 -15   9         16.85         15.71         5.32 o
  -2 -15   9          1.76          7.97         4.09 o
  -1 -15   9        105.39         86.05         6.65 o
   0 -15   9         27.57         50.56         4.66 o
   1 -15   9        216.11        205.38         9.26 o
   2 -15   9        118.52        130.69        10.13 o
   3 -15   9        343.05        364.82        23.09 o
   4 -15   9         10.48         50.97        16.79 o
  -4 -14   9         45.61         38.62        13.79 o
  -3 -14   9         22.08         18.45         4.60 o
  -2 -14   9         36.66         31.75         3.59 o
  -1 -14   9        132.35        141.97         6.30 o
   0 -14   9        155.42        188.67         6.84 o
   1 -14   9         54.40         36.27         3.40 o
   2 -14   9         80.74         78.17         4.99 o
   3 -14   9        281.07        260.47        13.60 o
   4 -14   9          4.65         10.26        15.89 o
   5 -14   9         22.98         22.79        17.99 o
  -5 -13   9         32.43         27.69         6.56 o
  -4 -13   9        204.11        208.23        10.71 o
  -3 -13   9         28.87         26.86         3.88 o
  -2 -13   9          0.02         -2.36         2.36 o
  -1 -13   9          6.66          3.62         2.38 o
   0 -13   9         19.94         13.15         2.47 o
   1 -13   9        610.56        631.96        16.99 o
   2 -13   9         94.56         88.78         5.51 o
   3 -13   9         36.39         48.27         4.96 o
   4 -13   9        214.34        228.89        21.02 o
   5 -13   9         79.00         81.17        12.21 o
  -5 -12   9         22.14         26.02         5.68 o
  -4 -12   9         59.02         51.05         4.74 o
  -3 -12   9        292.79        238.91         8.00 o
  -2 -12   9        104.82        100.16         4.99 o
  -1 -12   9        247.19        269.34         7.83 o
   0 -12   9       2613.30       2693.33        55.61 o
   1 -12   9         45.23         37.10         2.96 o
   2 -12   9        408.24        396.39        10.62 o
   3 -12   9        286.20        281.19        10.18 o
   4 -12   9          9.79          8.99         5.91 o
   5 -12   9          0.00         -2.79        10.51 o
  -5 -11   9         95.21        116.07         7.30 o
  -4 -11   9        245.96        217.36        10.39 o
  -3 -11   9        225.99        210.21         7.28 o
  -2 -11   9       2835.84       2832.72        58.20 o
  -1 -11   9         33.16         41.59         3.16 o
   0 -11   9         14.49         16.53         2.00 o
   1 -11   9        401.01        419.63        10.59 o
   2 -11   9         13.67         12.96         2.43 o
   3 -11   9          5.83          3.40         3.03 o
   4 -11   9         99.18        113.77         6.81 o
   5 -11   9         44.35         38.56         7.87 o
   6 -11   9         46.00         43.78        19.19 o
  -6 -10   9         61.38         66.31         6.67 o
  -5 -10   9         25.14         30.02         5.37 o
  -4 -10   9          0.09         -1.23         3.28 o
  -3 -10   9       1488.37       1464.68        31.13 o
  -2 -10   9       2428.31       2351.68        48.45 o
  -1 -10   9          6.26          7.33         1.70 o
   0 -10   9         74.32         76.92         3.60 o
   1 -10   9         65.01         73.66         3.66 o
   2 -10   9          4.86          4.53         2.49 o
   3 -10   9        226.11        220.82         8.21 o
   4 -10   9          2.69          4.58         3.80 o
   5 -10   9         10.06          5.89         6.02 o
   6 -10   9         51.36         43.14        13.06 o
  -6  -9   9        520.13        555.73        17.10 o
  -5  -9   9         10.61          3.82         3.59 o
  -4  -9   9         15.91         17.09         2.86 o
  -3  -9   9          0.01          2.34         2.76 o
  -2  -9   9        649.77        655.18        14.80 o
  -1  -9   9        493.48        483.59        11.28 o
   0  -9   9          1.54          6.03         1.52 o
   1  -9   9          6.06          2.47         1.49 o
   2  -9   9         34.96         36.37         3.16 o
   3  -9   9          6.01          6.21         2.57 o
   4  -9   9        433.97        429.02        13.04 o
   5  -9   9        729.96        779.65        24.48 o
   6  -9   9          9.25         -1.59        10.51 o
  -6  -8   9          1.32          2.26         6.51 o
  -5  -8   9        196.98        181.94        10.56 o
  -4  -8   9         86.53         74.85         6.32 o
  -3  -8   9        203.39        196.08         7.96 o
  -2  -8   9        454.96        495.85        12.54 o
  -1  -8   9        412.42        358.26        13.25 o
   0  -8   9         49.57         63.19         2.87 o
   1  -8   9          5.36          2.48         1.73 o
   2  -8   9          9.40          6.35         1.98 o
   3  -8   9          1.59          1.83         2.34 o
   4  -8   9        231.37        214.27         8.24 o
   5  -8   9        103.47         94.92         6.77 o
   6  -8   9        262.82        290.53        21.00 o
  -6  -7   9         29.11         31.16         6.85 o
  -5  -7   9         54.74         63.67         7.34 o
  -4  -7   9        337.36        334.50        10.47 o
  -3  -7   9         91.74         82.81         3.79 o
  -2  -7   9          0.15          0.93         1.29 o
  -1  -7   9          6.61          7.18         1.40 o
   0  -7   9         32.94         51.35         2.59 o
   1  -7   9        728.60        731.35        16.08 o
   2  -7   9          8.05          3.75         1.82 o
   3  -7   9          0.01          0.02         2.11 o
   4  -7   9          0.29         -2.16         2.61 o
   5  -7   9         56.95         53.16         4.79 o
   6  -7   9         63.50         54.95        13.49 o
  -6  -6   9         63.68         74.92         9.11 o
  -5  -6   9         16.23         15.39         5.62 o
  -4  -6   9        713.90        684.93        23.69 o
  -3  -6   9         23.45         31.52         2.26 o
  -2  -6   9        734.09        718.55        18.87 o
  -1  -6   9       1826.26       2107.83        47.89 o
   0  -6   9        148.37        135.81         4.31 o
   1  -6   9       1261.57       1366.40        31.69 o
   2  -6   9       5313.39       5767.34       128.50 o
   3  -6   9         97.63        102.52         4.83 o
   4  -6   9        717.47        726.54        18.75 o
   5  -6   9        179.78        191.65        12.64 o
   6  -6   9        304.55        300.43        20.89 o
  -6  -5   9        283.86        330.01        17.79 o
  -5  -5   9        144.11        135.59        10.81 o
  -4  -5   9         13.75         12.99         4.44 o
  -3  -5   9        898.56        795.12        26.30 o
  -2  -5   9        234.46        228.69         6.30 o
  -1  -5   9       1507.63       1708.74        40.85 o
   0  -5   9          0.46          0.00         0.95 o
   1  -5   9       1918.32       1907.88        55.91 o
   2  -5   9        554.99        658.42        23.11 o
   3  -5   9          0.57         -1.82         1.82 o
   4  -5   9         35.94         33.76         3.04 o
   5  -5   9        384.64        387.03        14.97 o
   6  -5   9         34.21         56.14        10.51 o
  -7  -4   9         23.36         26.05         9.72 o
  -6  -4   9        212.16        232.84        14.82 o
  -5  -4   9          1.06          3.34         6.00 o
  -4  -4   9        857.51        822.86        30.32 o
  -3  -4   9        697.91        647.05        23.75 o
  -2  -4   9        252.61        235.94         6.15 o
  -1  -4   9        699.49        679.54        16.09 o
   0  -4   9       2055.27       2246.60        50.69 o
   1  -4   9         41.64         26.16         2.17 o
   2  -4   9          4.81         12.45         1.96 o
   3  -4   9        602.51        582.92        14.95 o
   4  -4   9         62.32         67.51         4.31 o
   5  -4   9          1.50          8.65         6.48 o
   6  -4   9         24.93          9.57        26.09 o
  -7  -3   9          8.06         13.56         8.68 o
  -6  -3   9         31.10         24.16         7.80 o
  -5  -3   9        561.13        487.63        65.36 o
  -4  -3   9       2247.34       2138.80        72.05 o
  -3  -3   9       1502.04       1528.61        51.73 o
  -2  -3   9       1178.49       1311.99        29.72 o
  -1  -3   9        221.58        202.37         5.54 o
   0  -3   9       3733.90       4393.83        98.26 o
   1  -3   9        822.87        843.02        22.96 o
   2  -3   9       1072.04       1103.81        30.12 o
   3  -3   9        752.42        807.34        19.53 o
   4  -3   9          8.02          8.13         4.86 o
   5  -3   9        594.70        608.51        24.80 o
   6  -3   9        130.94        126.39        15.66 o
  -7  -2   9          6.47         -3.12         8.45 o
  -6  -2   9          3.09          9.75        10.79 o
  -5  -2   9          6.50          3.99         8.99 o
  -4  -2   9         57.02         61.48         6.36 o
  -3  -2   9       1133.44       1112.14        38.58 o
  -2  -2   9        543.21        596.93        13.97 o
  -1  -2   9        530.74        544.85        13.08 o
   0  -2   9       1152.79       1082.82        22.41 o
   1  -2   9        923.18       1100.35        25.63 o
   2  -2   9         79.53         66.16         3.55 o
   3  -2   9        115.23        134.16         6.89 o
   4  -2   9        395.42        410.48        17.81 o
   5  -2   9          0.25          6.34         4.55 o
   6  -2   9         12.16         16.63         6.69 o
  -7  -1   9        269.81        305.99        19.55 o
  -6  -1   9         41.32         34.25        11.09 o
  -5  -1   9       1961.72       1932.60        66.08 o
  -4  -1   9         28.33         22.74         4.44 o
  -3  -1   9        512.15        444.32        17.69 o
  -2  -1   9          1.53          1.08         0.89 o
  -1  -1   9         30.42         36.42         2.14 o
   0  -1   9         45.75         29.52         2.52 o
   1  -1   9        186.11        181.75         5.37 o
   2  -1   9       1857.92       1868.24        48.93 o
   3  -1   9        142.44        135.10         6.11 o
   4  -1   9       1498.16       1406.13        46.24 o
   5  -1   9         40.07         36.63         5.55 o
   6  -1   9          1.32          9.53         7.62 o
  -7   0   9         34.46         40.31         9.64 o
  -6   0   9        314.97        321.68        17.32 o
  -5   0   9        359.73        345.58        18.59 o
  -4   0   9         27.17         26.69         4.66 o
  -3   0   9         13.14          6.04         2.73 o
  -2   0   9       1213.59       1189.45        34.71 o
  -1   0   9        143.53        139.27         3.97 o
   0   0   9        163.18        164.28         6.21 o
   1   0   9          1.93          1.15         0.76 o
   2   0   9        539.47        538.94        15.92 o
   3   0   9       1191.85       1120.35        26.58 o
   4   0   9        189.76        171.36         8.77 o
   5   0   9          8.31          3.09         4.85 o
   6   0   9         22.03         13.47         6.83 o
  -7   1   9         29.32         40.03        10.15 o
  -6   1   9         14.42          3.66        11.09 o
  -5   1   9        157.06        122.23        10.18 o
  -4   1   9          0.53         -1.80         4.80 o
  -3   1   9         46.41         64.65         3.46 o
  -2   1   9        275.30        314.36        10.14 o
  -1   1   9         50.44         30.70         2.39 o
   0   1   9         25.14         29.21         2.37 o
   1   1   9       8909.95       9680.51       213.90 o
   2   1   9        314.78        310.89         8.72 o
   3   1   9       1503.03       1497.47        34.91 o
   4   1   9        126.21        125.93         7.90 o
   5   1   9        125.38        120.09        10.50 o
   6   1   9        105.13        110.86        10.62 o
  -7   2   9         20.77         22.50         9.72 o
  -6   2   9        128.69        125.78        24.89 o
  -5   2   9        139.51        103.14        13.19 o
  -4   2   9        225.50        198.49        15.59 o
  -3   2   9         12.47          7.98         1.55 o
  -2   2   9        135.74        136.99         4.66 o
  -1   2   9       3029.89       3027.76        60.81 o
   0   2   9        577.94        647.32        26.22 o
   1   2   9       4073.68       4139.32        82.86 o
   2   2   9       3265.71       3489.07        70.12 o
   3   2   9        950.67        903.16        22.15 o
   4   2   9         84.41         87.58        11.03 o
   5   2   9          4.74          8.75         6.98 o
   6   2   9          2.97          5.56        11.41 o
  -7   3   9          8.68          2.91         8.87 o
  -6   3   9        180.58        181.13        21.89 o
  -5   3   9         10.95         11.78         3.22 o
  -4   3   9        135.88        133.43         5.18 o
  -3   3   9         23.23         16.54         2.45 o
  -2   3   9       1089.63       1169.13        24.91 o
  -1   3   9         46.08         30.93         1.86 o
   0   3   9         27.42         43.55         2.12 o
   1   3   9         52.90         33.80         2.00 o
   2   3   9       1144.78       1078.06        22.79 o
   3   3   9       1726.24       1719.90        35.71 o
   4   3   9        108.80        121.22        14.39 o
   5   3   9         19.76         17.02         6.27 o
   6   3   9         30.03         45.76         8.36 o
  -6   4   9          6.75          3.60         9.59 o
  -5   4   9        156.11        132.08         8.10 o
  -4   4   9          9.16          6.10         3.93 o
  -3   4   9        112.61        114.27         4.86 o
  -2   4   9       1464.17       1489.85        34.73 o
  -1   4   9       1162.64       1162.92        27.69 o
   0   4   9        691.79        669.84        16.36 o
   1   4   9        857.06        881.68        17.25 o
   2   4   9         20.77         14.55         1.88 o
   3   4   9        218.71        231.37         6.91 o
   4   4   9         39.52         42.32         3.62 o
   5   4   9         64.80         68.37         6.83 o
   6   4   9         36.60         56.04        11.09 o
  -6   5   9         13.90          9.77         3.87 o
  -5   5   9         65.82         60.59         6.06 o
  -4   5   9         68.28         61.53         4.04 o
  -3   5   9         28.48         26.91         2.71 o
  -2   5   9       1137.14       1171.29        24.78 o
  -1   5   9         18.53         23.38         1.91 o
   0   5   9         23.03         32.71         1.92 o
   1   5   9         88.56         84.06         3.07 o
   2   5   9         51.04         45.70         2.81 o
   3   5   9        450.95        445.24        11.48 o
   4   5   9        353.66        369.97        10.07 o
   5   5   9          2.24         -2.80         5.48 o
   6   5   9         15.91         16.25         9.89 o
  -6   6   9         10.88          8.30        11.99 o
  -5   6   9        165.87        160.24         8.01 o
  -4   6   9          7.02          4.87         3.72 o
  -3   6   9        210.12        202.81         6.41 o
  -2   6   9         23.62         21.41         2.08 o
  -1   6   9         78.99         65.93         3.41 o
   0   6   9       1291.32       1292.31        24.88 o
   1   6   9          4.48          3.79         1.52 o
   2   6   9          0.80          0.98         1.71 o
   3   6   9        126.33        106.96         5.02 o
   4   6   9        110.62        105.69         6.10 o
   5   6   9         68.83         75.04         7.84 o
  -6   7   9          2.21         11.99        11.99 o
  -5   7   9          0.02         -0.14         3.84 o
  -4   7   9        103.80        114.80         6.38 o
  -3   7   9       1229.25       1229.80        26.43 o
  -2   7   9        146.36        161.59         5.54 o
  -1   7   9        183.65        183.35         6.38 o
   0   7   9        484.62        524.61        11.44 o
   1   7   9         29.02         30.10         2.20 o
   2   7   9          2.00          0.61         1.86 o
   3   7   9         13.02         12.93         2.76 o
   4   7   9        149.39        149.98         7.25 o
   5   7   9        410.93        452.14        20.73 o
  -6   8   9         18.71          7.20        12.59 o
  -5   8   9         87.81         97.94         8.15 o
  -4   8   9        203.88        180.16         7.49 o
  -3   8   9        229.94        239.17         7.69 o
  -2   8   9        110.77        132.29         5.38 o
  -1   8   9        168.86        166.04         7.44 o
   0   8   9        130.58        126.09         5.18 o
   1   8   9         97.20         99.20         4.57 o
   2   8   9          1.95          4.56         2.09 o
   3   8   9          7.79          9.99         2.94 o
   4   8   9          0.31         -0.86         4.67 o
   5   8   9         45.14         47.03         7.34 o
  -5   9   9         34.84         58.40        11.69 o
  -4   9   9        111.48         89.88         5.43 o
  -3   9   9          2.29         14.01         2.94 o
  -2   9   9       1022.28        972.31        38.95 o
  -1   9   9         84.98         80.34         6.24 o
   0   9   9        194.54        177.70         5.55 o
   1   9   9        634.69        644.44        14.04 o
   2   9   9        364.09        374.78        12.38 o
   3   9   9          4.89          2.47         2.94 o
   4   9   9        205.37        204.39         9.18 o
  -5  10   9         16.54         26.98        13.79 o
  -4  10   9          0.01          1.96         4.38 o
  -3  10   9          2.33          1.15         3.35 o
  -2  10   9         40.21         49.60         4.08 o
  -1  10   9         83.88         80.35         4.46 o
   0  10   9        659.91        611.18        16.47 o
   1  10   9         68.48         64.32         3.87 o
   2  10   9        668.12        636.54        14.47 o
   3  10   9        249.36        262.19        13.89 o
   4  10   9        105.73        138.56        13.58 o
  -5  11   9         28.46         25.79        14.39 o
  -4  11   9        180.46        208.06        12.78 o
  -3  11   9        155.78        158.66         8.34 o
  -2  11   9         48.53         51.28         4.48 o
  -1  11   9        279.78        292.62         9.96 o
   0  11   9        445.95        441.20        10.93 o
   1  11   9         97.67         82.82         4.87 o
   2  11   9         13.68          7.08         3.49 o
   3  11   9        100.62        101.96         6.23 o
   4  11   9          0.35         -1.77         7.07 o
  -4  12   9         16.99         18.79         9.53 o
  -3  12   9        256.42        249.04        10.72 o
  -2  12   9         54.85         62.82         5.15 o
  -1  12   9          1.32          1.51         3.72 o
   0  12   9         29.79         27.28         3.78 o
   1  12   9        152.07        152.26         6.74 o
   2  12   9         60.31         63.11         7.45 o
   3  12   9         51.12         44.13         5.38 o
  -4  13   9          9.77          1.80        12.59 o
  -3  13   9          8.84          6.90         6.88 o
  -2  13   9          7.21         19.62         4.75 o
  -1  13   9         17.65         11.38         4.57 o
   0  13   9        274.13        282.24        11.59 o
   1  13   9         89.46         85.66         6.50 o
   2  13   9        151.97        147.84         8.59 o
   3  13   9          0.22         -2.94         5.91 o
  -3  14   9         72.49         68.48        11.35 o
  -2  14   9          0.22          3.57         5.73 o
  -1  14   9         30.10         24.27         8.74 o
   0  14   9         30.52         26.57         5.94 o
   1  14   9         29.11         25.30         5.62 o
   2  14   9         40.55         34.45         6.66 o
  -2  15   9         13.26         11.71        13.79 o
  -1  15   9         16.19          2.70         9.75 o
   0  15   9        246.77        248.78        14.65 o
   1  15   9         41.66         32.24        15.16 o
  -1 -19  10         74.28         86.35        12.59 o
   0 -19  10         10.75         18.67         7.17 o
   1 -19  10        150.47        169.85        15.19 o
  -2 -18  10          2.16          4.66         6.63 o
  -1 -18  10         21.24         30.69         6.99 o
   0 -18  10          0.42          3.64         6.08 o
   1 -18  10        138.58        144.56        13.23 o
   2 -18  10         55.51         75.75        10.64 o
  -3 -17  10         73.10         77.37        11.69 o
  -2 -17  10          1.77          0.79         5.63 o
  -1 -17  10          2.33         -2.38         8.70 o
   0 -17  10        185.60        225.34        13.82 o
   1 -17  10        261.53        241.84        19.49 o
   2 -17  10        141.70        133.44        13.14 o
   3 -17  10         86.17         51.57        17.39 o
  -3 -16  10          5.73         14.87         5.99 o
  -2 -16  10        270.41        294.57        22.79 o
  -1 -16  10        156.14        202.39        12.25 o
   0 -16  10        301.26        329.66        18.89 o
   1 -16  10         12.85         13.54         5.88 o
   2 -16  10         45.80         28.49         9.59 o
   3 -16  10         56.07         83.95        16.19 o
   4 -16  10          4.00         24.59        17.39 o
  -4 -15  10          8.70         15.67         6.32 o
  -3 -15  10         24.08         31.92         6.05 o
  -2 -15  10        157.73        151.56        22.49 o
  -1 -15  10        140.82        166.92        10.37 o
   0 -15  10        234.39        220.39         8.18 o
   1 -15  10         29.58         29.26         3.78 o
   2 -15  10         32.72         23.22         8.87 o
   3 -15  10          1.14          3.60        11.39 o
   4 -15  10          0.72         25.79        14.99 o
  -4 -14  10          1.50          1.25         5.19 o
  -3 -14  10          0.07          3.00         9.89 o
  -2 -14  10        592.22        612.61        15.37 o
  -1 -14  10        130.82        145.01         7.11 o
   0 -14  10        460.30        456.00        11.97 o
   1 -14  10        410.91        398.49        11.03 o
   2 -14  10         28.45         11.95         3.51 o
   3 -14  10         41.28         35.08         7.03 o
   4 -14  10          1.03          0.59         9.30 o
   5 -14  10         12.69         10.79        17.99 o
  -5 -13  10         75.88         81.96         8.26 o
  -4 -13  10         68.18         75.54         7.80 o
  -3 -13  10          1.01          8.04         3.44 o
  -2 -13  10         42.57         31.57         4.82 o
  -1 -13  10        773.00        748.83        17.39 o
   0 -13  10        936.01        953.48        21.44 o
   1 -13  10         90.92         95.02         6.68 o
   2 -13  10         15.02         24.39         3.41 o
   3 -13  10          1.81          0.36         3.86 o
   4 -13  10          0.15          5.12         6.79 o
   5 -13  10         62.29         68.96        11.95 o
  -5 -12  10          3.52         13.30         5.89 o
  -4 -12  10        110.40        132.22         9.78 o
  -3 -12  10          8.67         -0.56         2.72 o
  -2 -12  10          4.96          6.23         2.51 o
  -1 -12  10        795.96        757.64        17.40 o
   0 -12  10        103.11        121.09         5.15 o
   1 -12  10        114.07         99.24         5.48 o
   2 -12  10        160.90        162.09         8.50 o
   3 -12  10         36.16         31.66         4.10 o
   4 -12  10        148.79        155.79        10.49 o
   5 -12  10         53.28         41.29        15.29 o
  -5 -11  10        190.44        208.84        17.01 o
  -4 -11  10        281.64        274.34        10.21 o
  -3 -11  10        599.67        547.18        16.34 o
  -2 -11  10        216.69        224.69         7.08 o
  -1 -11  10       1328.74       1387.20        29.51 o
   0 -11  10          4.49          3.02         2.16 o
   1 -11  10        611.77        611.62        14.36 o
   2 -11  10        412.68        420.93        10.96 o
   3 -11  10        138.26        118.36         6.38 o
   4 -11  10         11.28          9.79         4.25 o
   5 -11  10          0.14          0.17         6.80 o
  -6 -10  10          9.71         21.55         5.36 o
  -5 -10  10         21.04         29.45         4.24 o
  -4 -10  10          2.33          4.44         2.91 o
  -3 -10  10        464.41        424.25        10.88 o
  -2 -10  10        133.26        135.51         5.07 o
  -1 -10  10        116.73        119.90         4.60 o
   0 -10  10        501.24        462.13        11.12 o
   1 -10  10          0.81          5.34         1.71 o
   2 -10  10        214.05        215.33         7.54 o
   3 -10  10          2.77          2.06         2.94 o
   4 -10  10        387.90        385.03        12.55 o
   5 -10  10        249.65        269.33        19.77 o
   6 -10  10         59.18         37.78        15.59 o
  -6  -9  10          6.11          8.54         7.28 o
  -5  -9  10         97.47        113.12         5.94 o
  -4  -9  10          0.39          0.66         2.61 o
  -3  -9  10        358.71        318.89         9.19 o
  -2  -9  10        345.28        350.52         9.63 o
  -1  -9  10        144.64        139.38         5.05 o
   0  -9  10          7.07          7.27         1.56 o
   1  -9  10         12.45         16.24         1.92 o
   2  -9  10        147.19        155.56         6.04 o
   3  -9  10       1221.76       1245.56        30.20 o
   4  -9  10        250.02        236.26        11.34 o
   5  -9  10         96.37         89.99         9.06 o
   6  -9  10        241.09        222.11        42.58 o
  -6  -8  10         31.66         18.25         9.53 o
  -5  -8  10         23.52         13.19         7.80 o
  -4  -8  10        122.96         95.01         8.92 o
  -3  -8  10         45.75         51.81         3.32 o
  -2  -8  10         64.45         69.88         4.07 o
  -1  -8  10          0.20         -0.26         1.25 o
   0  -8  10        249.03        241.77         7.02 o
   1  -8  10        280.18        254.51         6.81 o
   2  -8  10         59.58         59.22         3.64 o
   3  -8  10        191.04        207.51         7.63 o
   4  -8  10         99.44         97.00         5.90 o
   5  -8  10         81.50         74.28         5.58 o
   6  -8  10        247.18        198.67        17.50 o
  -6  -7  10          0.89          2.18        11.39 o
  -5  -7  10        104.43        100.27        11.69 o
  -4  -7  10        379.71        371.78        10.96 o
  -3  -7  10        330.65        319.28         8.69 o
  -2  -7  10       2572.05       2697.81        60.94 o
  -1  -7  10         89.41        104.98         3.88 o
   0  -7  10         52.61         44.81         2.48 o
   1  -7  10       2183.37       2318.09        90.84 o
   2  -7  10         97.88         89.65         5.28 o
   3  -7  10        326.11        319.84         9.81 o
   4  -7  10          5.56          4.94         3.02 o
   5  -7  10         70.30         66.84         5.43 o
   6  -7  10         99.85         79.27        14.39 o
  -6  -6  10         64.62         68.89         9.11 o
  -5  -6  10        194.00        188.65        12.46 o
  -4  -6  10       2355.71       2367.46       113.94 o
  -3  -6  10         61.72         47.09         2.89 o
  -2  -6  10        214.61        208.36         5.99 o
  -1  -6  10         38.13         37.60         2.37 o
   0  -6  10          9.16         10.36         1.44 o
   1  -6  10        557.59        492.72        14.77 o
   2  -6  10         16.15         16.68         2.39 o
   3  -6  10        105.19         99.56         5.20 o
   4  -6  10          0.87         -2.21         2.68 o
   5  -6  10        115.06        118.94         8.99 o
   6  -6  10         25.48         36.09        11.09 o
  -6  -5  10        158.76        164.46        20.39 o
  -5  -5  10         14.74          9.87         8.10 o
  -4  -5  10       1080.01       1027.52        36.89 o
  -3  -5  10        964.21        972.05        48.57 o
  -2  -5  10         33.14         24.25         1.76 o
  -1  -5  10         65.27         97.19         3.42 o
   0  -5  10       2229.96       2511.47        56.83 o
   1  -5  10         91.59         66.39         2.97 o
   2  -5  10        325.90        344.00        11.25 o
   3  -5  10        385.74        396.47        13.13 o
   4  -5  10         40.80         46.15         3.61 o
   5  -5  10         13.44         20.15         5.44 o
   6  -5  10         69.42         70.19        15.29 o
  -6  -4  10         15.54         12.39         6.99 o
  -5  -4  10       1111.54       1054.44        38.56 o
  -4  -4  10        107.69        103.31         8.45 o
  -3  -4  10        506.46        499.44        19.29 o
  -2  -4  10        224.75        278.18         8.55 o
  -1  -4  10        109.69        132.00         4.12 o
   0  -4  10         37.83         28.74         1.73 o
   1  -4  10         44.12         54.14         3.10 o
   2  -4  10        781.23        794.84        22.50 o
   3  -4  10         61.91         57.54         3.98 o
   4  -4  10        487.84        476.41        11.39 o
   5  -4  10        271.49        297.21        16.71 o
   6  -4  10          0.06         20.52        26.39 o
  -7  -3  10         11.84         40.37        13.49 o
  -6  -3  10         33.28         22.47         7.60 o
  -5  -3  10         14.54         19.10         5.71 o
  -4  -3  10        179.57        179.83        10.38 o
  -3  -3  10        118.85        102.62         6.91 o
  -2  -3  10          5.90          2.01         1.09 o
  -1  -3  10         35.08         47.63         2.30 o
   0  -3  10        364.13        420.77        10.48 o
   1  -3  10          0.08          0.97         1.06 o
   2  -3  10          1.59          4.54         1.69 o
   3  -3  10         52.20         51.48         3.67 o
   4  -3  10          8.83          0.05         5.46 o
   5  -3  10          0.44          0.37         6.48 o
   6  -3  10          0.96          0.11         6.59 o
  -7  -2  10         13.16          5.70        16.49 o
  -6  -2  10          1.61          5.49         6.99 o
  -5  -2  10        155.81        141.79        10.81 o
  -4  -2  10        314.51        323.02        14.84 o
  -3  -2  10        112.82        102.21         6.99 o
  -2  -2  10          4.61          0.56         0.89 o
  -1  -2  10          0.51          0.65         1.07 o
   0  -2  10       1863.65       1973.38        40.10 o
   1  -2  10        371.11        382.96        10.04 o
   2  -2  10         18.08         15.17         1.76 o
   3  -2  10        500.27        447.41        14.09 o
   4  -2  10       1184.27       1204.42        41.76 o
   5  -2  10          5.29          0.92         9.83 o
   6  -2  10         44.35         22.90         9.02 o
  -7  -1  10         44.95         43.76        10.15 o
  -6  -1  10          2.88          1.52         6.74 o
  -5  -1  10          3.01          2.37         4.86 o
  -4  -1  10        353.79        337.48        15.26 o
  -3  -1  10          0.27         -0.18         2.73 o
  -2  -1  10        328.17        334.36        12.22 o
  -1  -1  10        510.18        635.00        15.18 o
   0  -1  10          0.01          0.00         1.73 o
   1  -1  10         47.26         70.46         2.94 o
   2  -1  10        258.97        273.50        10.90 o
   3  -1  10        396.45        380.01        14.59 o
   4  -1  10       1528.22       1408.77        46.40 o
   5  -1  10          1.23         -4.75         4.75 o
   6  -1  10         86.76         84.49         8.91 o
  -7   0  10         16.87         10.04         9.11 o
  -6   0  10        161.09        146.20        13.31 o
  -5   0  10        274.82        240.20        13.55 o
  -4   0  10        487.28        430.83        22.49 o
  -3   0  10        464.58        385.12        17.09 o
  -2   0  10       1814.22       1812.91        63.78 o
  -1   0  10       1819.92       1800.53        56.18 o
   0   0  10          0.75         22.72         2.52 o
   1   0  10        287.25        281.95         9.56 o
   2   0  10        235.90        275.04        11.88 o
   3   0  10        109.18        104.93         4.76 o
   4   0  10        159.51        142.54         8.49 o
   5   0  10        127.05        118.88         8.46 o
   6   0  10         76.52         82.25         9.92 o
  -7   1  10         31.21         31.52        10.58 o
  -6   1  10          0.19          2.40         6.78 o
  -5   1  10         82.87         89.07        12.29 o
  -4   1  10        112.40         83.11         7.63 o
  -3   1  10        806.16        827.70        27.58 o
  -2   1  10         65.94         61.46         4.29 o
  -1   1  10        811.76        768.62        21.77 o
   0   1  10       2279.90       2475.79        55.58 o
   1   1  10       2443.96       2552.79       102.49 o
   2   1  10        997.36        966.66        23.08 o
   3   1  10         53.33         60.43         3.75 o
   4   1  10        108.01        106.14         7.46 o
   5   1  10         46.13         40.92         8.51 o
   6   1  10         17.25         19.42         7.76 o
  -6   2  10         53.44         51.81         8.26 o
  -5   2  10         15.30          8.40         5.09 o
  -4   2  10         38.84         41.38         8.40 o
  -3   2  10        111.34        105.84         4.21 o
  -2   2  10       1042.63       1092.96        35.05 o
  -1   2  10        299.78        270.15         6.76 o
   0   2  10        164.99        137.34         5.11 o
   1   2  10       2280.60       2467.85        50.08 o
   2   2  10       1114.91       1127.22        23.87 o
   3   2  10        148.43        140.62         5.79 o
   4   2  10         40.05         33.82         4.85 o
   5   2  10        155.37        160.06        10.54 o
   6   2  10         29.69         27.17        10.98 o
  -6   3  10         15.03         23.17         8.26 o
  -5   3  10          2.20          4.80         7.20 o
  -4   3  10          6.53          7.16         2.84 o
  -3   3  10         10.78         18.56         2.84 o
  -2   3  10        765.62        757.95        16.51 o
  -1   3  10         68.06         80.43         3.07 o
   0   3  10       1331.32       1357.79        30.09 o
   1   3  10        860.72        887.96        21.51 o
   2   3  10        281.94        296.34         8.71 o
   3   3  10         35.24         38.40         2.84 o
   4   3  10        379.76        364.41        11.03 o
   5   3  10         98.19         87.92         7.62 o
   6   3  10          1.79          2.09         7.71 o
  -6   4  10         50.12         56.97        12.59 o
  -5   4  10          0.47          4.08         2.67 o
  -4   4  10        104.81        100.35         4.95 o
  -3   4  10        226.12        218.27         7.44 o
  -2   4  10          5.54         12.42         1.78 o
  -1   4  10        105.64        116.67         3.92 o
   0   4  10         18.64         16.57         1.69 o
   1   4  10        113.29        121.42         4.51 o
   2   4  10        331.47        338.64         8.72 o
   3   4  10        120.50        106.04         4.81 o
   4   4  10         32.48         34.57         3.57 o
   5   4  10         93.20        107.26         8.79 o
   6   4  10          2.06         17.39         8.48 o
  -6   5  10         86.13         92.95        14.39 o
  -5   5  10         29.89         31.41         3.71 o
  -4   5  10        806.88        790.08        17.91 o
  -3   5  10        833.69        831.65        23.51 o
  -2   5  10          0.06          1.59         1.84 o
  -1   5  10        265.07        268.27         7.12 o
   0   5  10         18.34         23.20         1.72 o
   1   5  10          2.71          5.41         1.30 o
   2   5  10          1.44          0.86         1.71 o
   3   5  10         33.56         34.08         2.95 o
   4   5  10        145.95        141.33         6.20 o
   5   5  10         50.58         36.52         8.04 o
  -6   6  10         45.42         36.58        13.19 o
  -5   6  10         15.11         18.54         4.93 o
  -4   6  10        172.32        159.75         7.95 o
  -3   6  10          1.38          1.99         2.32 o
  -2   6  10        161.32        151.00         5.27 o
  -1   6  10         98.44        107.80         4.27 o
   0   6  10         67.99         71.75         3.72 o
   1   6  10         83.73         73.41         3.21 o
   2   6  10        650.35        604.50        12.94 o
   3   6  10         15.43         11.13         2.84 o
   4   6  10        214.95        222.11         8.41 o
   5   6  10         35.17         43.43         7.20 o
  -6   7  10        253.86        334.61        28.78 o
  -5   7  10          2.89          3.87         4.16 o
  -4   7  10        621.30        607.37        14.98 o
  -3   7  10        300.44        295.99         8.55 o
  -2   7  10        524.93        516.17        13.66 o
  -1   7  10         94.03        100.67         4.38 o
   0   7  10         33.14         31.15         2.34 o
   1   7  10         23.88         22.72         2.18 o
   2   7  10         91.51        113.78         5.70 o
   3   7  10         26.52         20.94         3.24 o
   4   7  10        272.77        306.37        10.49 o
   5   7  10         95.64        136.63        11.45 o
  -5   8  10         27.21         20.99        11.99 o
  -4   8  10         54.49         51.84         4.29 o
  -3   8  10        196.37        195.73         8.66 o
  -2   8  10        144.27        149.77         5.81 o
  -1   8  10        244.64        230.67         8.89 o
   0   8  10         98.88         94.66         4.80 o
   1   8  10         70.56         72.76         3.63 o
   2   8  10         77.57         83.75         5.86 o
   3   8  10          0.31          1.87         2.96 o
   4   8  10         85.87         96.80         8.99 o
   5   8  10         22.68         29.63         8.70 o
  -5   9  10          2.36          8.40        11.39 o
  -4   9  10          0.16          4.48         4.67 o
  -3   9  10         96.54         97.05         7.57 o
  -2   9  10         19.68         16.79         2.94 o
  -1   9  10        347.40        328.76        19.71 o
   0   9  10         48.22         46.78         3.09 o
   1   9  10        183.92        182.23         6.27 o
   2   9  10        105.65         96.67         4.87 o
   3   9  10         34.85         37.45         8.91 o
   4   9  10         35.97         31.58         4.83 o
  -5  10  10          0.06         -9.59        12.59 o
  -4  10  10        109.12        117.21        12.20 o
  -3  10  10         11.68         18.88         3.95 o
  -2  10  10        156.98        153.52         9.09 o
  -1  10  10          4.02          6.52         2.82 o
   0  10  10        107.27         94.29         4.70 o
   1  10  10        215.73        214.49         8.65 o
   2  10  10         71.33         62.67         4.30 o
   3  10  10          2.43          5.45         4.18 o
   4  10  10         16.38         27.02         5.96 o
  -4  11  10         73.43         96.23        10.76 o
  -3  11  10         64.79         69.71         5.41 o
  -2  11  10        212.69        207.28         8.93 o
  -1  11  10         72.56         80.11         7.27 o
   0  11  10          9.69          6.80         3.08 o
   1  11  10         83.88         82.89         6.21 o
   2  11  10         27.48         25.13         4.07 o
   3  11  10          0.75         -0.32         4.77 o
  -4  12  10          0.33         17.10         9.96 o
  -3  12  10         16.96         22.13         5.31 o
  -2  12  10        387.73        393.48        13.21 o
  -1  12  10        206.70        201.38         9.48 o
   0  12  10        287.50        295.17        10.00 o
   1  12  10         34.05         36.91         4.54 o
   2  12  10         27.85         22.00         4.70 o
   3  12  10         30.35         28.71         7.32 o
  -3  13  10        130.95        111.39        12.08 o
  -2  13  10          4.26          0.20         7.10 o
  -1  13  10        207.62        221.18        10.93 o
   0  13  10        150.71        144.22         7.88 o
   1  13  10         87.26         73.83         8.14 o
   2  13  10         21.12         21.64         7.72 o
  -2  14  10          0.03          6.11         8.06 o
  -1  14  10          0.24         -5.67         5.67 o
   0  14  10        117.52        105.23         7.30 o
   1  14  10        131.53        151.88         9.44 o
   0 -19  11         11.31         15.51         7.53 o
   1 -19  11        114.46        173.62        25.79 o
  -2 -18  11        126.81        128.26        17.99 o
  -1 -18  11         73.85         84.94         9.20 o
   0 -18  11        538.44        544.09        24.67 o
   1 -18  11          0.59          0.34         7.20 o
   2 -18  11         91.55        115.02        17.09 o
  -3 -17  11         31.01         36.78         7.63 o
  -2 -17  11         34.12         50.58         7.43 o
  -1 -17  11          0.54          1.73         5.54 o
   0 -17  11        224.52        245.75        15.13 o
   1 -17  11          7.98         12.27        17.99 o
   2 -17  11         55.71         59.63        10.19 o
   3 -17  11         26.07         21.59        16.19 o
  -3 -16  11         47.04         69.92         7.92 o
  -2 -16  11          0.17          5.54         5.09 o
  -1 -16  11        118.65        116.84         9.48 o
   0 -16  11         43.03         52.39         6.63 o
   1 -16  11        108.17        107.79        10.49 o
   2 -16  11         10.40          9.01         7.06 o
   3 -16  11        120.49        147.52        19.79 o
   4 -16  11          0.93         -0.60        16.79 o
  -4 -15  11        174.38        207.72        13.82 o
  -3 -15  11        114.97        134.64        10.15 o
  -2 -15  11        186.03        212.71        12.37 o
  -1 -15  11         51.75         49.96         6.19 o
   0 -15  11        688.20        642.33        25.14 o
   1 -15  11         40.70         52.75         5.34 o
   2 -15  11          2.68          8.68         6.43 o
   3 -15  11         20.27         25.79        13.19 o
   4 -15  11         65.57         79.16        17.99 o
  -4 -14  11          0.25          0.14         5.32 o
  -3 -14  11         75.94         92.92         8.26 o
  -2 -14  11        482.79        469.18        14.08 o
  -1 -14  11          5.05          6.85         3.20 o
   0 -14  11         19.58         19.99         5.26 o
   1 -14  11          4.74          2.11         2.84 o
   2 -14  11        343.95        304.87         9.95 o
   3 -14  11         26.02         43.47         9.11 o
   4 -14  11          0.05         -2.10        21.89 o
  -5 -13  11        180.23        230.96        18.89 o
  -4 -13  11          0.85          5.94         4.54 o
  -3 -13  11          6.61         10.42         3.75 o
  -2 -13  11         18.59         15.05         3.14 o
  -1 -13  11        199.84        194.17         6.93 o
   0 -13  11        711.05        676.17        18.66 o
   1 -13  11         12.59         13.42         5.06 o
   2 -13  11         28.19         38.32         3.79 o
   3 -13  11         10.11          6.50         5.02 o
   4 -13  11        271.57        275.00        18.60 o
   5 -13  11         53.35         26.39        17.39 o
  -5 -12  11         69.05         89.02         6.94 o
  -4 -12  11        171.75        171.50        13.94 o
  -3 -12  11         15.34         22.41         4.18 o
  -2 -12  11         18.99         29.77         3.17 o
  -1 -12  11        264.14        258.78         7.79 o
   0 -12  11        990.54       1004.43        22.29 o
   1 -12  11        474.26        469.41        11.98 o
   2 -12  11         76.62         75.02         4.53 o
   3 -12  11         95.46         88.20         5.98 o
   4 -12  11         66.50         67.05         7.76 o
   5 -12  11         28.69         31.65         9.64 o
  -5 -11  11        133.29        143.15         7.73 o
  -4 -11  11          8.47         10.31         3.89 o
  -3 -11  11        176.39        153.56        12.96 o
  -2 -11  11          5.36          6.39         2.22 o
  -1 -11  11          0.18          1.39         1.94 o
   0 -11  11        211.72        223.13         6.83 o
   1 -11  11        222.18        197.18         6.42 o
   2 -11  11          3.48          5.82         3.44 o
   3 -11  11        150.74        163.05        10.04 o
   4 -11  11         73.13         74.50         5.76 o
   5 -11  11        391.78        413.63        21.32 o
  -6 -10  11         85.19        104.34        14.99 o
  -5 -10  11          6.35         -0.28         5.54 o
  -4 -10  11        139.27        148.29         8.41 o
  -3 -10  11         18.38         21.64         2.94 o
  -2 -10  11        647.46        625.62        16.00 o
  -1 -10  11         67.56         71.59         3.70 o
   0 -10  11        430.47        433.67        10.65 o
   1 -10  11       1472.48       1475.60        31.36 o
   2 -10  11        106.00        107.44         5.03 o
   3 -10  11        960.16        991.01        25.02 o
   4 -10  11        647.55        644.70        18.09 o
   5 -10  11         26.08         29.39         6.89 o
  -6  -9  11         26.15         47.15         8.63 o
  -5  -9  11          1.13          1.80         7.20 o
  -4  -9  11         34.96         26.59         3.10 o
  -3  -9  11        213.56        197.98         6.73 o
  -2  -9  11       2570.86       2508.38        57.22 o
  -1  -9  11        284.53        286.50         8.31 o
   0  -9  11        212.29        226.42         6.94 o
   1  -9  11        218.93        222.79         6.44 o
   2  -9  11        221.13        224.95         7.75 o
   3  -9  11          3.35          3.29         2.66 o
   4  -9  11          0.01         -0.39         4.85 o
   5  -9  11        180.93        173.17        16.22 o
   6  -9  11         24.83          8.99        14.99 o
  -6  -8  11         50.79         51.40         9.64 o
  -5  -8  11         25.56         29.52         9.59 o
  -4  -8  11        174.45        164.08         6.53 o
  -3  -8  11       1052.27       1001.28        26.62 o
  -2  -8  11         18.33         20.40         2.11 o
  -1  -8  11          0.50          3.19         1.51 o
   0  -8  11        407.94        406.89        10.71 o
   1  -8  11         85.55         70.39         3.62 o
   2  -8  11        844.57        833.74        20.76 o
   3  -8  11          2.77          7.13         2.94 o
   4  -8  11        608.15        618.66        17.01 o
   5  -8  11          3.60         -0.26         4.93 o
   6  -8  11         81.12         98.45        18.29 o
  -6  -7  11          6.01         -2.68         8.02 o
  -5  -7  11         48.26         56.44         7.60 o
  -4  -7  11        762.01        757.97        40.18 o
  -3  -7  11       2392.35       2366.09        53.64 o
  -2  -7  11          2.59          3.31         1.49 o
  -1  -7  11        591.80        559.50        13.86 o
   0  -7  11        256.08        257.89         7.24 o
   1  -7  11          7.02          6.36         1.58 o
   2  -7  11         30.60         25.02         3.33 o
   3  -7  11        261.61        272.39         8.95 o
   4  -7  11          0.36          0.85         2.99 o
   5  -7  11        125.93        128.55         7.09 o
   6  -7  11         16.47         30.30        11.81 o
  -6  -6  11          7.74         13.86         7.41 o
  -5  -6  11         41.63         37.94         6.63 o
  -4  -6  11          0.02          3.60         4.50 o
  -3  -6  11          2.65          3.95         1.51 o
  -2  -6  11         13.24          7.56         1.45 o
  -1  -6  11        527.31        576.93        14.16 o
   0  -6  11         15.75         25.51         1.86 o
   1  -6  11         21.36         13.41         1.72 o
   2  -6  11         95.64         80.59         5.74 o
   3  -6  11        329.48        323.21         9.81 o
   4  -6  11         88.10         81.39         5.14 o
   5  -6  11         31.54         46.56         6.58 o
   6  -6  11         66.51         69.10        12.38 o
  -6  -5  11          6.07          4.80         7.63 o
  -5  -5  11         49.35         52.88         6.99 o
  -4  -5  11        124.86        106.88         8.78 o
  -3  -5  11       3259.66       3233.37       152.31 o
  -2  -5  11         30.47         24.08         1.86 o
  -1  -5  11         66.77         67.24         2.86 o
   0  -5  11         51.49         26.95         1.91 o
   1  -5  11        916.07        908.87        54.89 o
   2  -5  11         54.77         79.56         4.49 o
   3  -5  11        947.68        907.68        22.65 o
   4  -5  11         73.19         73.95         4.23 o
   5  -5  11       1274.95       1245.14        44.04 o
   6  -5  11          4.47         -9.63         9.87 o
  -6  -4  11         42.11         38.41         8.02 o
  -5  -4  11        431.89        449.78        19.93 o
  -4  -4  11          7.73          4.11         4.32 o
  -3  -4  11        324.47        305.65        13.31 o
  -2  -4  11         97.77        112.10         3.75 o
  -1  -4  11         38.40         30.82         2.11 o
   0  -4  11       1462.61       1678.79        38.43 o
   1  -4  11        127.85        167.72         6.25 o
   2  -4  11         17.64         13.75         2.30 o
   3  -4  11        438.97        405.97        10.13 o
   4  -4  11        132.79        127.95         5.67 o
   5  -4  11         54.02         48.67         6.58 o
   6  -4  11          1.56         15.02         9.53 o
  -6  -3  11          3.60         -6.56         6.56 o
  -5  -3  11         62.15         61.65         7.63 o
  -4  -3  11       1811.45       1805.67        61.69 o
  -3  -3  11         96.52         78.93         6.63 o
  -2  -3  11          0.26          2.53         1.16 o
  -1  -3  11        940.27        951.75        19.98 o
   0  -3  11          0.52          2.01         0.96 o
   1  -3  11       1525.98       1598.72        36.87 o
   2  -3  11        107.48        105.22         4.42 o
   3  -3  11        755.34        768.31        22.16 o
   4  -3  11          0.22          1.16         2.21 o
   5  -3  11        103.08        108.28        10.33 o
   6  -3  11          1.29         -0.57         8.47 o
  -6  -2  11         25.03         29.80         7.84 o
  -5  -2  11        169.75        144.92        11.43 o
  -4  -2  11         54.93         57.21         6.14 o
  -3  -2  11        369.96        348.79        14.82 o
  -2  -2  11          1.03          3.66         1.24 o
  -1  -2  11         81.35         82.03         3.35 o
   0  -2  11        140.00        114.36         3.33 o
   1  -2  11        692.88        800.64        19.25 o
   2  -2  11         54.26         48.35         3.02 o
   3  -2  11         25.50         20.12         3.24 o
   4  -2  11        340.90        324.22        16.10 o
   5  -2  11        205.22        213.22        13.49 o
   6  -2  11         90.64        113.24         9.46 o
  -6  -1  11         47.23         55.33         8.70 o
  -5  -1  11        470.80        397.70        25.49 o
  -4  -1  11        223.52        184.63        11.09 o
  -3  -1  11          1.66         -2.23         5.10 o
  -2  -1  11        556.66        531.32        12.94 o
  -1  -1  11        893.97        878.71        20.65 o
   0  -1  11         98.36         69.33         4.26 o
   1  -1  11         18.93         37.93         3.57 o
   2  -1  11        265.10        231.22         9.38 o
   3  -1  11         43.21         42.26         3.50 o
   4  -1  11        403.66        356.36        13.58 o
   5  -1  11        395.08        364.75        15.23 o
   6  -1  11          2.56         -3.29         7.35 o
  -6   0  11          2.64         -6.32         6.99 o
  -5   0  11          0.23          6.00         7.50 o
  -4   0  11        697.60        622.40        35.68 o
  -3   0  11        185.97        186.68         9.72 o
  -2   0  11        264.24        247.58        10.93 o
  -1   0  11        628.53        651.33        18.54 o
   0   0  11        467.79        582.03        25.49 o
   1   0  11        673.91        715.36        20.53 o
   2   0  11          3.42          1.07         1.66 o
   3   0  11        240.42        210.84         7.15 o
   4   0  11        505.17        446.04        24.90 o
   5   0  11          3.92         -4.00         5.46 o
   6   0  11         15.36         33.11         8.03 o
  -6   1  11          3.82          7.20         7.21 o
  -5   1  11         49.44         48.26         6.99 o
  -4   1  11         32.50         37.56         5.46 o
  -3   1  11        634.36        608.64        20.64 o
  -2   1  11          1.24          2.26         1.34 o
  -1   1  11        843.88        835.81        17.87 o
   0   1  11        120.70        122.63         5.05 o
   1   1  11        449.15        436.82        11.84 o
   2   1  11        475.49        503.67        13.27 o
   3   1  11        250.75        236.26         7.79 o
   4   1  11        208.90        182.06         9.77 o
   5   1  11         39.64         26.12         6.14 o
   6   1  11          8.56         15.85        13.49 o
  -6   2  11        369.23        388.10        20.39 o
  -5   2  11         77.70         65.17        14.09 o
  -4   2  11        291.25        268.65        19.79 o
  -3   2  11        239.89        240.50         7.29 o
  -2   2  11         92.10         82.88         4.17 o
  -1   2  11        713.76        751.76        16.30 o
   0   2  11        399.45        417.37        11.30 o
   1   2  11         10.97         18.40         2.74 o
   2   2  11         65.10         52.69         3.02 o
   3   2  11          0.87         -2.21         2.21 o
   4   2  11        240.67        229.84        12.26 o
   5   2  11         77.79         63.30         6.95 o
   6   2  11        109.76        106.05        10.02 o
  -6   3  11        146.71        103.74        14.99 o
  -5   3  11        107.73         62.96        10.19 o
  -4   3  11        489.58        414.26        27.87 o
  -3   3  11         51.56         67.97         5.89 o
  -2   3  11        985.81        932.64        20.00 o
  -1   3  11         86.14         98.14         3.48 o
   0   3  11         54.12         51.25         3.50 o
   1   3  11          0.29          0.06         1.15 o
   2   3  11        458.82        461.19        11.15 o
   3   3  11        166.92        168.49         6.76 o
   4   3  11        169.86        172.80         8.40 o
   5   3  11         12.64         10.48         5.86 o
   6   3  11        564.23        652.71        28.62 o
  -6   4  11        136.22        190.09        22.79 o
  -5   4  11          0.69          1.36         3.93 o
  -4   4  11         75.77         81.39         4.81 o
  -3   4  11        228.48        210.38         6.49 o
  -2   4  11          3.95          4.33         1.62 o
  -1   4  11         77.56         73.73         3.26 o
   0   4  11        137.03        136.78         4.51 o
   1   4  11        245.76        240.86         6.78 o
   2   4  11          5.47          5.65         1.79 o
   3   4  11          2.81         -1.69         2.32 o
   4   4  11         57.33         59.52         4.46 o
   5   4  11        312.40        370.17        15.98 o
  -6   5  11        257.62        305.83        26.39 o
  -5   5  11         20.35         13.72         4.53 o
  -4   5  11         71.07         65.50         5.19 o
  -3   5  11        368.65        341.03        10.33 o
  -2   5  11        504.11        496.33        11.78 o
  -1   5  11        763.65        771.36        21.85 o
   0   5  11        445.60        418.41        10.30 o
   1   5  11         29.77         33.09         2.13 o
   2   5  11       1007.84       1005.69        22.08 o
   3   5  11         64.93         64.96         5.38 o
   4   5  11         16.66         15.90         3.98 o
   5   5  11          0.02         -4.38         5.88 o
  -6   6  11         54.90         61.77        14.39 o
  -5   6  11         58.25         58.43         5.80 o
  -4   6  11        338.84        330.71         9.77 o
  -3   6  11         10.99          6.10         2.43 o
  -2   6  11         32.71         26.23         2.41 o
  -1   6  11         12.16         10.54         1.82 o
   0   6  11         76.25         73.60         4.54 o
   1   6  11        559.99        565.75        12.27 o
   2   6  11        843.21        822.90        18.63 o
   3   6  11        119.92        111.31         5.46 o
   4   6  11         22.36         35.76         4.09 o
   5   6  11         17.45         28.50         7.06 o
  -6   7  11         97.82         95.95        17.99 o
  -5   7  11         62.36         54.12         5.89 o
  -4   7  11        263.79        278.99        12.46 o
  -3   7  11          4.90          7.19         2.88 o
  -2   7  11         23.47         24.53         2.57 o
  -1   7  11        378.20        382.58        10.93 o
   0   7  11         28.94         27.24         2.30 o
   1   7  11          2.53          7.76         1.93 o
   2   7  11        326.02        304.80        10.75 o
   3   7  11        190.10        207.02         7.62 o
   4   7  11         53.34         49.26         4.60 o
   5   7  11        180.86        231.82        15.26 o
  -5   8  11         13.56         11.99        12.59 o
  -4   8  11        409.11        406.55        12.67 o
  -3   8  11         24.24         21.50         3.95 o
  -2   8  11        764.40        764.68        17.68 o
  -1   8  11        222.73        234.76         7.40 o
   0   8  11        588.80        556.44        12.37 o
   1   8  11          7.23          7.05         2.28 o
   2   8  11        426.98        420.20        13.54 o
   3   8  11          6.87          4.44         3.46 o
   4   8  11          2.98          7.32         4.25 o
  -5   9  11          3.92          8.99        11.99 o
  -4   9  11          2.01          2.03         4.44 o
  -3   9  11          5.34          4.91         3.32 o
  -2   9  11        613.90        631.89        15.41 o
  -1   9  11         51.81         49.44         3.72 o
   0   9  11        515.42        536.46        12.23 o
   1   9  11        191.39        196.62         7.45 o
   2   9  11        159.80        148.17        10.47 o
   3   9  11          4.79          1.14         3.69 o
   4   9  11          1.17          4.20         5.24 o
  -5  10  11        121.35        118.73        17.99 o
  -4  10  11        144.89        140.03         9.53 o
  -3  10  11          4.49          4.95         4.54 o
  -2  10  11          8.73          7.26         3.44 o
  -1  10  11         47.31         55.41         4.29 o
   0  10  11          0.20          2.70         3.58 o
   1  10  11         84.60         86.18         4.61 o
   2  10  11         19.75         14.91         4.87 o
   3  10  11          1.10          0.40         4.36 o
   4  10  11         11.03         17.12         6.03 o
  -4  11  11         26.91         24.57         9.96 o
  -3  11  11         36.76         32.39         5.00 o
  -2  11  11          0.72          4.13         4.03 o
  -1  11  11        987.38       1039.72        28.30 o
   0  11  11         53.80         56.19         4.46 o
   1  11  11         76.46         83.75         5.19 o
   2  11  11         53.45         54.69         4.78 o
   3  11  11          0.19         -3.19         5.97 o
  -4  12  11         11.52         11.39        14.99 o
  -3  12  11         50.79         51.21         6.60 o
  -2  12  11          1.63         -4.61         4.61 o
  -1  12  11        203.54        210.26        10.73 o
   0  12  11        137.66        148.04         9.05 o
   1  12  11        276.68        292.75        11.50 o
   2  12  11          0.17         -4.63         4.63 o
  -3  13  11          8.71          6.86         9.90 o
  -2  13  11         57.63         62.83         9.40 o
  -1  13  11        106.60         99.83         7.30 o
   0  13  11        112.57        108.00         8.57 o
   1  13  11          0.27         -5.17         5.17 o
   2  13  11         35.39         44.78         7.87 o
  -2  14  11         70.98        104.56        33.58 o
  -1  14  11          0.13         -6.87         6.87 o
   0  14  11         40.13         42.38         9.09 o
  -2 -18  12        389.52        420.36        21.00 o
  -1 -18  12          2.98         -0.99         6.63 o
   0 -18  12          0.20         16.29         7.32 o
   1 -18  12          0.01          6.33         7.53 o
   2 -18  12         13.25         11.15        13.49 o
  -2 -17  12         35.26         22.58         6.63 o
  -1 -17  12          8.98         19.69         6.32 o
   0 -17  12          8.20          5.01         6.90 o
   1 -17  12          2.87         -1.23         6.88 o
   2 -17  12         47.88         51.81         9.37 o
   3 -17  12          3.05          5.40        16.19 o
  -3 -16  12         34.33         37.90         7.32 o
  -2 -16  12          2.15          1.98         5.44 o
  -1 -16  12         18.66         20.46         8.70 o
   0 -16  12         34.42         32.59         6.32 o
   1 -16  12         28.65         30.09         6.76 o
   2 -16  12         65.55         82.73        10.07 o
   3 -16  12         15.89         34.18        15.59 o
  -4 -15  12        237.58        272.08        15.53 o
  -3 -15  12          0.48          5.86         5.09 o
  -2 -15  12          9.59          9.59         4.88 o
  -1 -15  12          0.11         -1.71         4.09 o
   0 -15  12         63.04         55.16         5.65 o
   1 -15  12         80.83         88.09        12.03 o
   2 -15  12          7.28         10.72         6.76 o
   3 -15  12         38.11         56.97        15.59 o
   4 -15  12          0.24          5.40        16.19 o
  -4 -14  12        122.62        138.30        11.52 o
  -3 -14  12        291.48        318.96        15.44 o
  -2 -14  12         33.44         38.05         4.77 o
  -1 -14  12         74.93         74.94         4.77 o
   0 -14  12        332.67        323.20        12.95 o
   1 -14  12        118.55        109.62         8.56 o
   2 -14  12        300.48        284.11        12.07 o
   3 -14  12         16.21         18.94        14.39 o
   4 -14  12          0.05          2.73         9.96 o
  -5 -13  12          5.36          2.63         6.90 o
  -4 -13  12          0.05          1.30         4.75 o
  -3 -13  12         82.51         67.93         5.63 o
  -2 -13  12        432.13        430.24        11.80 o
  -1 -13  12        104.06         96.99         5.13 o
   0 -13  12        146.51        143.08         6.10 o
   1 -13  12        108.15        119.22         5.72 o
   2 -13  12          0.03         -2.08         3.75 o
   3 -13  12         41.82         51.95         9.26 o
   4 -13  12          4.53         -0.81         8.78 o
   5 -13  12         51.18         47.37        17.39 o
  -5 -12  12          0.74         -5.11         5.11 o
  -4 -12  12         21.44         11.66         4.14 o
  -3 -12  12         59.93         51.76         4.11 o
  -2 -12  12        495.85        469.65        12.13 o
  -1 -12  12        461.05        459.75        11.72 o
   0 -12  12       1000.86       1003.19        22.34 o
   1 -12  12        408.23        390.87        10.45 o
   2 -12  12         75.61         73.85         4.45 o
   3 -12  12         37.18         42.40         4.56 o
   4 -12  12          7.40          5.49         8.02 o
   5 -12  12          7.68        -14.99        14.99 o
  -5 -11  12         54.18         89.96         6.08 o
  -4 -11  12        108.38        113.17         6.88 o
  -3 -11  12        166.48        165.68         6.62 o
  -2 -11  12        487.25        461.87        11.69 o
  -1 -11  12       1593.06       1635.11        34.60 o
   0 -11  12        154.16        161.64         5.70 o
   1 -11  12         42.31         49.07         3.83 o
   2 -11  12        558.86        556.53        14.39 o
   3 -11  12        178.09        199.68         8.86 o
   4 -11  12         31.74         30.35         6.92 o
   5 -11  12         26.88         44.37        14.99 o
  -5 -10  12         38.80         50.88         5.64 o
  -4 -10  12          0.00          6.50         3.03 o
  -3 -10  12        781.54        758.66        18.99 o
  -2 -10  12         47.84         54.57         3.55 o
  -1 -10  12        308.19        301.63         8.89 o
   0 -10  12        151.80        157.52         5.41 o
   1 -10  12         20.52         21.93         3.21 o
   2 -10  12        222.87        229.04         8.18 o
   3 -10  12          0.17          3.14         3.06 o
   4 -10  12        123.37        138.76         7.92 o
   5 -10  12          3.94         -1.89         7.53 o
  -6  -9  12         25.19         22.29         9.64 o
  -5  -9  12          3.58          3.00         7.80 o
  -4  -9  12         20.78         18.97         3.01 o
  -3  -9  12        219.29        183.35         6.43 o
  -2  -9  12        478.52        470.29        12.39 o
  -1  -9  12         13.50         14.40         2.17 o
   0  -9  12        208.34        209.80         6.76 o
   1  -9  12        112.74        112.17         4.59 o
   2  -9  12        463.80        468.26        13.23 o
   3  -9  12          0.70          3.57         2.93 o
   4  -9  12         10.58          6.33         3.92 o
   5  -9  12        207.96        192.74        11.53 o
   6  -9  12         87.04         88.15        17.99 o
  -6  -8  12        268.92        304.11        19.55 o
  -5  -8  12         54.97         55.36         7.77 o
  -4  -8  12        551.35        575.67        31.78 o
  -3  -8  12         13.75         15.50         2.68 o
  -2  -8  12          3.47          3.43         1.80 o
  -1  -8  12        107.00        112.76         4.45 o
   0  -8  12         15.97          8.29         1.73 o
   1  -8  12        109.84         85.69         4.03 o
   2  -8  12          0.01          0.37         3.05 o
   3  -8  12        589.59        602.19        16.37 o
   4  -8  12        370.10        394.28        12.51 o
   5  -8  12          1.42         -0.92         4.27 o
   6  -8  12        130.51        113.94        19.79 o
  -6  -7  12         57.60         67.94        10.07 o
  -5  -7  12         52.88         51.24         7.50 o
  -4  -7  12        239.88        230.87        16.79 o
  -3  -7  12        198.63        200.03        10.21 o
  -2  -7  12        133.27        138.08         4.89 o
  -1  -7  12         99.51         90.62         3.84 o
   0  -7  12        103.73        109.73         4.17 o
   1  -7  12          4.68          3.79         1.61 o
   2  -7  12         90.43         98.65         4.79 o
   3  -7  12       1005.02       1059.13        30.00 o
   4  -7  12        110.92        114.07         7.44 o
   5  -7  12         69.50         57.57         4.11 o
   6  -7  12         98.30        106.14        18.59 o
  -6  -6  12         30.71         40.38         9.11 o
  -5  -6  12         36.03         46.07         7.34 o
  -4  -6  12          1.83          2.89         4.44 o
  -3  -6  12        162.96        172.89         8.72 o
  -2  -6  12          4.52          2.74         1.56 o
  -1  -6  12         23.47         16.11         1.76 o
   0  -6  12        496.54        482.27        12.14 o
   1  -6  12         74.01         60.75         3.09 o
   2  -6  12        523.90        556.15        16.81 o
   3  -6  12          0.07         15.19         2.77 o
   4  -6  12        343.86        358.56        11.34 o
   5  -6  12        387.91        377.02        17.35 o
   6  -6  12         26.18         23.39        13.79 o
  -6  -5  12         67.16         99.17        10.58 o
  -5  -5  12          2.29         -2.54         5.19 o
  -4  -5  12        833.71        790.46        29.89 o
  -3  -5  12        196.20        206.05        10.66 o
  -2  -5  12        527.39        514.87        20.55 o
  -1  -5  12       1045.31       1071.98        24.93 o
   0  -5  12          3.32          0.60         1.14 o
   1  -5  12       1098.83       1081.92        29.43 o
   2  -5  12         16.68         23.60         2.79 o
   3  -5  12        265.03        248.10         8.29 o
   4  -5  12        105.25        111.03         5.12 o
   5  -5  12         40.34         41.85         7.24 o
   6  -5  12         37.72         31.03        11.53 o
  -6  -4  12         10.39         10.76         7.41 o
  -5  -4  12          0.49          0.88         5.46 o
  -4  -4  12          3.91          2.31         4.18 o
  -3  -4  12       1687.17       1682.41        57.24 o
  -2  -4  12         33.46         25.05         1.91 o
  -1  -4  12       1017.62       1052.19        27.41 o
   0  -4  12         74.67         75.71         5.37 o
   1  -4  12         26.69         32.40         2.48 o
   2  -4  12          6.39          5.82         1.87 o
   3  -4  12         64.73         64.42         4.19 o
   4  -4  12        186.41        191.60         6.45 o
   5  -4  12         86.58         83.58         7.31 o
   6  -4  12         25.96         18.23        19.42 o
  -6  -3  12          2.34          8.40         7.63 o
  -5  -3  12        495.22        513.91        22.26 o
  -4  -3  12         78.44         85.36         8.06 o
  -3  -3  12        411.02        382.61        16.10 o
  -2  -3  12         31.53         33.77         2.18 o
  -1  -3  12        185.05        179.77         4.90 o
   0  -3  12          2.23         42.09         6.81 o
   1  -3  12        260.89        286.83         8.18 o
   2  -3  12        164.02        147.38         5.51 o
   3  -3  12         50.46         42.27         4.15 o
   4  -3  12         42.16         40.61         4.54 o
   5  -3  12         59.38         60.66         8.18 o
   6  -3  12         99.46         87.23         9.76 o
  -6  -2  12          4.26          5.05        11.69 o
  -5  -2  12         11.38          5.04         5.71 o
  -4  -2  12       1420.43       1371.06        47.91 o
  -3  -2  12         62.00         60.96         6.05 o
  -2  -2  12         93.35         67.32         3.20 o
  -1  -2  12       1386.31       1518.00        34.81 o
   0  -2  12       1139.94       1143.95        30.91 o
   1  -2  12       1402.70       1401.26        32.53 o
   2  -2  12         57.99         59.77         3.45 o
   3  -2  12         10.34         13.12         2.52 o
   4  -2  12         60.58         54.56         6.78 o
   5  -2  12        316.83        302.54        14.29 o
   6  -2  12          0.23         -1.85         7.66 o
  -6  -1  12        278.04        334.54        18.84 o
  -5  -1  12         67.10         45.88         7.21 o
  -4  -1  12        563.06        547.68        22.49 o
  -3  -1  12        208.94        225.86        11.18 o
  -2  -1  12        648.54        666.41        17.40 o
  -1  -1  12       2233.56       2243.63        50.69 o
   0  -1  12        352.77        358.14        11.41 o
   1  -1  12        442.96        464.20        14.31 o
   2  -1  12         80.83         79.90         3.32 o
   3  -1  12        161.94        138.94         6.96 o
   4  -1  12        171.57        163.69        18.24 o
   5  -1  12         18.73          6.76         9.43 o
   6  -1  12         41.14         22.79         9.75 o
  -6   0  12          2.99        -10.83        11.69 o
  -5   0  12        561.44        475.48        49.17 o
  -4   0  12         16.06         13.90         4.61 o
  -3   0  12        119.84        109.22         7.77 o
  -2   0  12        509.28        496.63        14.70 o
  -1   0  12        178.45        192.34        19.49 o
   1   0  12          1.98         -3.00         4.80 o
   2   0  12         28.27         24.97         2.43 o
   3   0  12        635.24        600.11        15.92 o
   4   0  12          0.46          0.92         4.31 o
   5   0  12         10.63          5.22         9.99 o
   6   0  12        359.44        380.68        31.48 o
  -6   1  12          0.01         -4.80        15.29 o
  -5   1  12        368.07        295.85        22.49 o
  -4   1  12        466.57        433.05        21.59 o
  -3   1  12         10.01         11.11         2.02 o
  -2   1  12       1494.61       1573.28        52.49 o
  -1   1  12        898.32        894.24        21.23 o
   0   1  12        821.68        811.43        19.99 o
   1   1  12          3.84          1.89         2.60 o
   2   1  12        444.61        424.71        11.65 o
   3   1  12       1931.45       1895.36        43.99 o
   4   1  12         53.36         49.46         4.25 o
   5   1  12         16.38         10.74         7.34 o
   6   1  12          0.50         -0.32         9.11 o
  -6   2  12        109.80         99.50        17.69 o
  -5   2  12        188.86        177.03        12.72 o
  -4   2  12         63.51         69.63         7.17 o
  -3   2  12          0.36          0.31         4.17 o
  -2   2  12        175.08        164.64         6.04 o
  -1   2  12         14.87         17.37         1.70 o
   0   2  12         83.26         64.35         4.08 o
   1   2  12          4.44          2.84         2.21 o
   2   2  12        164.96        145.44         5.42 o
   3   2  12       1416.02       1396.92        33.34 o
   4   2  12          7.85          1.50         3.01 o
   5   2  12        130.76        126.22         9.69 o
  -6   3  12         36.07         39.50         8.68 o
  -5   3  12          8.18          7.20         5.94 o
  -4   3  12        167.82        158.05         7.18 o
  -3   3  12         13.89         12.30         3.29 o
  -2   3  12         55.45         57.33         3.42 o
  -1   3  12        431.53        444.09        10.57 o
   0   3  12        108.32        151.08         6.32 o
   1   3  12        202.58        220.45         7.92 o
   2   3  12        143.31        125.32         5.16 o
   3   3  12          4.75        146.32        11.99 o
   4   3  12         35.68         39.78         4.18 o
   5   3  12         14.24         15.89        10.53 o
  -6   4  12         21.88         32.87         9.53 o
  -5   4  12         82.04        105.54        14.39 o
  -4   4  12         68.66         84.84        10.21 o
  -3   4  12         19.80         19.26         2.77 o
  -2   4  12          0.26         -0.99         1.78 o
  -1   4  12       1622.23       1696.59        35.20 o
   0   4  12        221.61        211.79         6.25 o
   1   4  12       1179.91       1191.49        28.85 o
   2   4  12        104.07         97.56         4.58 o
   3   4  12         10.35          9.51         2.51 o
   4   4  12          7.30          8.90         3.78 o
   5   4  12         10.26         16.25         7.20 o
  -6   5  12         11.59         20.39        13.19 o
  -5   5  12         74.47         72.31         4.68 o
  -4   5  12          3.57          6.83         3.62 o
  -3   5  12        232.67        247.06        11.60 o
  -2   5  12         43.14         36.27         2.73 o
  -1   5  12          5.24          2.33         1.50 o
   0   5  12        109.50        106.54         4.45 o
   1   5  12         37.10         34.15         3.22 o
   2   5  12        289.95        280.06         9.06 o
   3   5  12         31.48         26.43         3.01 o
   4   5  12          0.84         -4.16         4.53 o
   5   5  12        103.65         99.32         9.37 o
  -6   6  12         55.63         54.57        14.39 o
  -5   6  12        110.06        103.58         6.93 o
  -4   6  12        138.58        131.95         6.46 o
  -3   6  12        470.78        478.44        12.13 o
  -2   6  12        159.84        153.70         5.72 o
  -1   6  12         10.59         10.06         1.87 o
   0   6  12         10.48         15.33         2.15 o
   1   6  12          0.74         -0.82         2.50 o
   2   6  12         33.75         28.49         2.78 o
   3   6  12         80.77         76.12         4.59 o
   4   6  12         30.94         29.19         4.16 o
   5   6  12        216.28        251.88        20.69 o
  -5   7  12        332.26        371.19        29.38 o
  -4   7  12         50.35         35.36         4.87 o
  -3   7  12        248.83        237.06        10.09 o
  -2   7  12        148.95        137.59         5.74 o
  -1   7  12        174.33        165.38         6.01 o
   0   7  12        992.75       1020.75        22.76 o
   1   7  12        102.21         99.80         4.45 o
   2   7  12        131.75        127.37         5.73 o
   3   7  12          3.90          7.67         3.16 o
   4   7  12         20.34         27.72         4.93 o
  -5   8  12          0.02          2.40        11.99 o
  -4   8  12        105.00        106.56         6.82 o
  -3   8  12         23.67         28.64         3.70 o
  -2   8  12         34.09         38.75         3.42 o
  -1   8  12        560.07        557.94        15.20 o
   0   8  12          9.88         12.18         3.34 o
   1   8  12        132.02        124.81         5.21 o
   2   8  12         62.96         49.88         3.73 o
   3   8  12         64.71         64.14         5.43 o
   4   8  12          0.64          8.42         5.10 o
  -5   9  12         45.69         58.17        15.59 o
  -4   9  12         72.09         58.54         6.65 o
  -3   9  12         47.92         56.73         9.43 o
  -2   9  12        400.14        384.62        23.54 o
  -1   9  12        335.02        336.21        10.89 o
   0   9  12         65.45         72.33         4.99 o
   1   9  12        407.53        426.29        10.80 o
   2   9  12         43.94         32.30         4.56 o
   3   9  12          0.05         -2.47         4.06 o
   4   9  12         64.37         71.87         7.05 o
  -4  10  12          0.93          6.70         5.97 o
  -3  10  12         61.05         62.39         5.29 o
  -2  10  12          1.32         -1.44         3.52 o
  -1  10  12         25.29         23.64         4.03 o
   0  10  12        109.30        144.37        10.15 o
   1  10  12         16.06         23.67         4.02 o
   2  10  12        138.81        143.94         6.99 o
   3  10  12        190.47        226.47        13.85 o
  -4  11  12         18.05         12.59        13.19 o
  -3  11  12         43.22         43.65         9.64 o
  -2  11  12         30.78         22.37         6.58 o
  -1  11  12        324.25        323.59        12.04 o
   0  11  12         25.85         27.64         4.16 o
   1  11  12          0.92         -1.09         4.10 o
   2  11  12        160.47        156.82         8.37 o
   3  11  12          1.64         -7.64         7.64 o
  -3  12  12          1.73          9.40         6.32 o
  -2  12  12         10.31          0.75         5.93 o
  -1  12  12        165.11        165.45         9.57 o
   0  12  12         24.86         40.80         6.13 o
   1  12  12         79.52         82.82         6.32 o
   2  12  12         52.89         51.81         6.75 o
  -2  13  12         73.01         67.09        11.23 o
  -1  13  12        150.67        145.79        10.75 o
   0  13  12         65.59         67.40        10.50 o
   1  13  12         86.35         80.39         8.13 o
  -1 -18  13         46.26         41.98        17.69 o
   0 -18  13          7.38         11.75         6.99 o
   1 -18  13        111.46         85.41        10.07 o
   2 -18  13         12.41          4.53         9.94 o
  -2 -17  13         24.02         17.85         6.88 o
  -1 -17  13        229.10        221.39        22.79 o
   0 -17  13         62.87         83.36         8.78 o
   1 -17  13        278.23        245.37        16.12 o
   2 -17  13          9.72         14.15         8.20 o
   3 -17  13         26.21         42.58        18.59 o
  -3 -16  13         45.71         47.80         7.63 o
  -2 -16  13        184.41        198.62        13.11 o
  -1 -16  13        138.91        133.08        11.39 o
   0 -16  13         63.06         56.09         7.20 o
   1 -16  13          6.01         -0.62        14.69 o
   2 -16  13         35.10         24.83         8.07 o
   3 -16  13         75.02         74.36        16.79 o
  -4 -15  13          0.64         11.41         8.40 o
  -3 -15  13         43.26         58.91         7.20 o
  -2 -15  13         51.48         50.34         6.63 o
  -1 -15  13         25.49         21.83         5.32 o
   0 -15  13         12.68          7.53         6.28 o
   1 -15  13        149.73        147.02        28.48 o
   2 -15  13          0.04          0.58         8.10 o
   3 -15  13        303.19        342.41        30.58 o
   4 -15  13         86.96        131.33        22.19 o
  -4 -14  13        121.76        153.82        12.21 o
  -3 -14  13         70.18         70.70         7.34 o
  -2 -14  13         43.42         48.37         5.88 o
  -1 -14  13        109.68        117.85         6.69 o
   0 -14  13          5.17          7.15         3.07 o
   1 -14  13         91.54         84.03         5.97 o
   2 -14  13        181.84        183.49        12.90 o
   3 -14  13          6.85         18.10         9.11 o
   4 -14  13        350.17        367.75        40.48 o
  -4 -13  13         43.15         57.05         6.74 o
  -3 -13  13          7.78          3.79         3.86 o
  -2 -13  13          1.01          6.32         3.10 o
  -1 -13  13         67.22         57.78         4.14 o
   0 -13  13          2.93          3.61         2.75 o
   1 -13  13          5.51          5.71         2.83 o
   2 -13  13         69.44         69.20         5.03 o
   3 -13  13         25.44         23.62         5.30 o
   4 -13  13          9.51         17.19        10.15 o
  -5 -12  13          1.48         -5.71         5.71 o
  -4 -12  13        127.93        142.92         8.48 o
  -3 -12  13        229.08        210.24         7.85 o
  -2 -12  13        159.06        140.52         6.21 o
  -1 -12  13         91.40         81.69         4.58 o
   0 -12  13        238.46        225.75         7.47 o
   1 -12  13          2.26          5.58         2.66 o
   2 -12  13        389.91        392.90        12.46 o
   3 -12  13        173.57        177.57         9.04 o
   4 -12  13        246.73        273.51        29.08 o
   5 -12  13         52.91         58.77        17.39 o
  -5 -11  13         22.03         22.35         4.88 o
  -4 -11  13        130.94         99.82         6.51 o
  -3 -11  13         12.66         14.07         3.13 o
  -2 -11  13        386.05        330.35         9.99 o
  -1 -11  13          0.39          3.88         2.25 o
   0 -11  13        440.70        425.32        10.90 o
   1 -11  13       2886.95       2960.86        61.15 o
   2 -11  13         78.40         79.81         5.22 o
   3 -11  13        503.76        516.37        16.60 o
   4 -11  13         85.64         80.82         6.70 o
   5 -11  13         12.61         10.79        15.59 o
  -5 -10  13          1.00          7.20         7.80 o
  -4 -10  13         24.99         32.37         3.48 o
  -3 -10  13         41.16         40.06         3.44 o
  -2 -10  13        284.81        292.78         8.95 o
  -1 -10  13       1069.82       1000.70        24.26 o
   0 -10  13        165.66        155.42         5.92 o
   1 -10  13        164.86        165.27         6.00 o
   2 -10  13        149.84        151.81         8.05 o
   3 -10  13         21.48         25.87         4.15 o
   4 -10  13        351.06        371.04        20.69 o
   5 -10  13        111.67        100.14        18.59 o
  -5  -9  13        451.32        481.63        22.37 o
  -4  -9  13         25.48         31.36         3.21 o
  -3  -9  13        138.61        118.46         5.25 o
  -2  -9  13       1284.40       1204.12        28.55 o
  -1  -9  13        795.11        766.21        18.88 o
   0  -9  13          5.60          5.81         1.94 o
   1  -9  13        341.46        332.23         8.88 o
   2  -9  13        186.06        189.89         7.96 o
   3  -9  13         33.57         34.16         5.62 o
   4  -9  13        189.75        181.69        11.25 o
   5  -9  13          3.38         10.04        12.29 o
  -6  -8  13        169.04        196.66        15.90 o
  -5  -8  13         13.15         16.83         6.32 o
  -4  -8  13         13.78         23.39         6.60 o
  -3  -8  13        199.54        169.84         5.91 o
  -2  -8  13        135.95        132.49         5.18 o
  -1  -8  13        417.30        456.74        11.91 o
   0  -8  13        222.80        209.48         6.61 o
   1  -8  13         14.49         17.16         2.14 o
   2  -8  13         83.63         82.83         4.64 o
   3  -8  13        500.49        517.23        14.68 o
   4  -8  13         21.46         21.54         4.54 o
   5  -8  13        242.15        210.50        14.37 o
  -6  -7  13          0.04         -4.34         8.50 o
  -5  -7  13          0.01          0.00         5.99 o
  -4  -7  13          2.89          7.20         4.80 o
  -3  -7  13          6.28         13.47         1.98 o
  -2  -7  13        196.99        182.95         5.80 o
  -1  -7  13          1.52          4.92         1.61 o
   0  -7  13          4.08          1.54         1.58 o
   1  -7  13         83.81         83.97         4.02 o
   2  -7  13        136.32        132.80         6.54 o
   3  -7  13        282.28        289.40         9.65 o
   4  -7  13         38.52         47.48         6.75 o
   5  -7  13         83.52         94.65         6.39 o
   6  -7  13          7.87         38.98        16.79 o
  -6  -6  13         46.11         66.35         9.90 o
  -5  -6  13        121.51        124.33        11.23 o
  -4  -6  13          0.04         -1.37         4.32 o
  -3  -6  13          8.94         11.99         4.80 o
  -2  -6  13        139.67        127.11         7.53 o
  -1  -6  13         15.36         21.31         2.03 o
   0  -6  13        135.93        129.43         4.52 o
   1  -6  13        211.67        205.99         9.00 o
   2  -6  13        251.98        278.78         9.97 o
   3  -6  13          8.91         11.19         2.84 o
   4  -6  13        253.04        250.95         8.16 o
   5  -6  13         94.82        107.17         8.60 o
   6  -6  13          1.11          1.80        15.59 o
  -6  -5  13          4.99          2.90         7.92 o
  -5  -5  13          0.94         -4.45         5.76 o
  -4  -5  13        105.71        106.87         8.68 o
  -3  -5  13        753.67        746.03        27.75 o
  -2  -5  13         54.00         61.98         3.72 o
  -1  -5  13          4.86          4.09         1.81 o
   0  -5  13        763.37        754.71        21.00 o
   1  -5  13         96.25        102.97         6.18 o
   2  -5  13        109.73        102.54         5.43 o
   3  -5  13        719.60        687.71        19.76 o
   4  -5  13          8.25         14.74         2.83 o
   5  -5  13        110.97        113.37         9.66 o
   6  -5  13          2.83         31.78        13.79 o
  -6  -4  13         27.95         31.30        11.99 o
  -5  -4  13        165.77        137.11        12.03 o
  -4  -4  13        424.01        394.50        17.56 o
  -3  -4  13         51.39         52.97         5.54 o
  -2  -4  13         92.69         90.98         3.80 o
  -1  -4  13         77.04         63.64         3.98 o
   0  -4  13        829.57        921.93        19.78 o
   1  -4  13         54.68         64.07         4.01 o
   2  -4  13        108.83        106.29         4.64 o
   3  -4  13        312.59        341.23        10.51 o
   4  -4  13        287.45        293.12         8.59 o
   5  -4  13         39.12         31.58         6.28 o
   6  -4  13        199.88        184.31        15.96 o
  -6  -3  13          0.97         -1.20         9.59 o
  -5  -3  13        145.80        125.68        18.89 o
  -4  -3  13        131.37        120.00         9.90 o
  -3  -3  13         98.02         81.54         6.74 o
  -2  -3  13       1485.12       1517.53        34.75 o
  -1  -3  13          0.66          1.14         1.26 o
   0  -3  13         79.14         72.53         3.48 o
   1  -3  13        176.61        163.45         5.64 o
   2  -3  13        112.21        101.34         4.70 o
   3  -3  13         92.15         93.22         6.75 o
   4  -3  13        105.07        102.14         5.12 o
   5  -3  13        118.16        102.25         7.30 o
   6  -3  13        105.84         83.11        11.45 o
  -6  -2  13         16.50         12.64         9.89 o
  -5  -2  13          1.18         -3.28         5.46 o
  -4  -2  13       1212.81       1163.22        41.55 o
  -3  -2  13        149.21        129.63         8.78 o
  -2  -2  13        711.09        700.59        16.92 o
  -1  -2  13        292.49        250.99         8.36 o
   0  -2  13        514.20        485.21        14.76 o
   1  -2  13         41.78         47.67         4.13 o
   2  -2  13         21.75         22.04         4.15 o
   3  -2  13        130.36        118.36         6.86 o
   4  -2  13        106.92         91.66         5.41 o
   5  -2  13         37.86         40.83         6.90 o
   6  -2  13        110.71         86.27        15.59 o
  -6  -1  13         95.59        101.39        11.00 o
  -5  -1  13         39.62         42.86         6.99 o
  -4  -1  13         15.40         14.67        11.39 o
  -3  -1  13        770.35        760.37        38.98 o
  -2  -1  13       1037.29       1027.02        28.09 o
  -1  -1  13        304.46        298.94        24.59 o
   0  -1  13         28.75         14.27         2.73 o
   1  -1  13        514.92        531.14        23.28 o
   2  -1  13        395.98        406.82         9.77 o
   3  -1  13         31.61         31.19         2.75 o
   4  -1  13        400.06        348.65        20.88 o
   5  -1  13         82.96         66.26         7.55 o
   6  -1  13          5.58          9.29        13.79 o
  -6   0  13          7.24          1.32         8.26 o
  -5   0  13        347.54        351.75        17.79 o
  -4   0  13        201.63        184.58        14.09 o
  -3   0  13        285.97        265.96        15.34 o
  -2   0  13        164.91        146.81         6.76 o
  -1   0  13        856.95        843.17        23.26 o
   0   0  13        502.97        638.58        23.08 o
   1   0  13        139.74        132.88         8.28 o
   2   0  13        283.24        276.15         9.20 o
   3   0  13          5.14          2.46         2.59 o
   4   0  13        103.34         97.49         6.66 o
   5   0  13         51.03         44.25         6.96 o
   6   0  13          3.59        -12.59        12.59 o
  -6   1  13          0.18         -8.10         8.10 o
  -5   1  13         48.63         60.70         8.06 o
  -4   1  13        493.38        445.71        19.26 o
  -3   1  13        312.91        295.86        13.76 o
  -2   1  13         41.21         52.44         3.28 o
  -1   1  13        536.58        510.30        11.77 o
   0   1  13        411.12        431.28        12.04 o
   1   1  13          0.48          2.32         3.02 o
   2   1  13          0.03          1.09         1.64 o
   3   1  13        127.11        115.17         5.78 o
   4   1  13         36.25         53.42         5.89 o
   5   1  13          0.01         -6.19         6.19 o
  -6   2  13        125.10        147.94        18.59 o
  -5   2  13         39.04         34.05         7.17 o
  -4   2  13        191.27        149.88        10.93 o
  -3   2  13         71.83         78.90         4.09 o
  -2   2  13        103.83         93.91         5.01 o
  -1   2  13        215.42        236.99         9.34 o
   0   2  13        102.23         96.25         5.80 o
   1   2  13         51.34         62.77         4.40 o
   2   2  13        982.77        983.77        24.03 o
   3   2  13        715.32        674.90        19.56 o
   4   2  13        309.98        300.20        10.39 o
   5   2  13          9.82         16.11        15.59 o
  -6   3  13          0.13          3.78        16.19 o
  -5   3  13        130.21        135.54        15.89 o
  -4   3  13         16.28         19.84         4.09 o
  -3   3  13         61.30         60.72         5.45 o
  -2   3  13        325.45        326.59         8.65 o
  -1   3  13          0.06          0.94         1.52 o
   0   3  13        635.74        635.41        16.69 o
   1   3  13         17.21         20.19         3.40 o
   2   3  13       2045.00       2039.51        42.42 o
   3   3  13       1320.50       1178.12        28.89 o
   4   3  13          7.64         11.05         3.72 o
   5   3  13          0.33         -1.76         6.76 o
  -6   4  13        174.50        170.86        29.98 o
  -5   4  13         12.79          7.80         9.59 o
  -4   4  13         11.57         15.95         3.03 o
  -3   4  13         27.68         19.78         2.70 o
  -2   4  13         33.51         37.31         3.25 o
  -1   4  13        137.61        130.65         4.70 o
   0   4  13          2.77          3.25         3.12 o
   1   4  13        519.73        509.41        14.60 o
   2   4  13         83.40         71.59         3.74 o
   3   4  13        326.99        309.80        10.26 o
   4   4  13         81.18         79.17         6.30 o
   5   4  13         19.12         30.15         9.29 o
  -6   5  13         51.08         58.79        11.02 o
  -5   5  13          7.22          6.79         4.24 o
  -4   5  13        186.82        177.45         8.39 o
  -3   5  13         24.61         28.76         3.57 o
  -2   5  13         15.15         17.45         3.05 o
  -1   5  13         27.22         20.09         2.21 o
   0   5  13         72.17         71.75         3.63 o
   1   5  13        171.41        162.53         7.76 o
   2   5  13         33.72         29.68         5.79 o
   3   5  13         95.90         86.85         6.49 o
   4   5  13          1.47         -3.26         4.03 o
   5   5  13          2.76         -8.06        12.89 o
  -5   6  13          0.20          2.10         8.06 o
  -4   6  13          0.19          3.21         3.51 o
  -3   6  13        136.52        129.10         5.98 o
  -2   6  13        181.78        207.79         6.93 o
  -1   6  13        438.92        450.66        11.42 o
   0   6  13         20.94         20.99         2.56 o
   1   6  13        684.42        645.90        14.85 o
   2   6  13         14.24         11.72         2.40 o
   3   6  13          7.56         15.26         4.93 o
   4   6  13          6.73         -2.20         9.56 o
  -5   7  13          0.89         -8.99        11.39 o
  -4   7  13         31.19         24.65         5.05 o
  -3   7  13         33.21         37.64         4.11 o
  -2   7  13          1.53          3.69         2.57 o
  -1   7  13         29.78         30.33         3.52 o
   0   7  13        403.72        407.88        12.82 o
   1   7  13          3.47          0.18         2.22 o
   2   7  13        388.40        353.45        10.49 o
   3   7  13         21.01         20.28         3.98 o
   4   7  13         44.30         56.72         6.56 o
  -5   8  13         35.96         26.39        14.99 o
  -4   8  13          0.01          1.75         4.45 o
  -3   8  13        235.95        256.18         9.99 o
  -2   8  13        402.94        407.18        12.33 o
  -1   8  13         75.75         83.43         5.21 o
   0   8  13         37.86         36.84         3.69 o
   1   8  13        352.38        326.78        11.44 o
   2   8  13         10.37          9.75         3.23 o
   3   8  13         29.88         30.05         4.44 o
   4   8  13          0.22          6.27         6.16 o
  -4   9  13          0.83          8.83        10.79 o
  -3   9  13         25.40         17.97         4.18 o
  -2   9  13          7.54          0.87         3.48 o
  -1   9  13          8.74          8.56         7.01 o
   0   9  13         12.66          7.31         3.48 o
   1   9  13        760.00        729.27        16.46 o
   2   9  13         11.33         13.05         4.15 o
   3   9  13         59.82         73.98         6.46 o
  -4  10  13          1.75         -2.44         9.29 o
  -3  10  13         15.82         14.30         4.80 o
  -2  10  13          2.77          3.89         5.80 o
  -1  10  13        102.10        102.00         7.63 o
   0  10  13         12.61         11.37         5.94 o
   1  10  13         13.65          6.38         3.89 o
   2  10  13         57.30         44.31         5.28 o
   3  10  13         68.96         75.31         6.54 o
  -3  11  13         21.83         13.19         6.92 o
  -2  11  13          0.02         -4.66         4.66 o
  -1  11  13         22.81         19.19         4.77 o
   0  11  13         28.44         32.60         5.71 o
   1  11  13        110.96        106.92         6.97 o
   2  11  13          0.06          3.06         5.48 o
  -3  12  13          6.97         11.99        13.79 o
  -2  12  13         34.05         26.68         8.90 o
  -1  12  13         26.77         25.56         6.04 o
   0  12  13        476.01        502.82        24.49 o
   1  12  13        172.07        183.43        19.52 o
  -1  13  13        116.49        127.90        13.66 o
   0  13  13         72.37         82.74        17.39 o
  -1 -18  14         45.15         55.34        15.59 o
   0 -18  14         46.98         55.84         8.64 o
   1 -18  14        106.02        109.76        16.19 o
  -2 -17  14          6.23          5.29         6.54 o
  -1 -17  14        117.29        127.43        10.66 o
   0 -17  14         16.33         11.65         8.99 o
   1 -17  14         32.00         13.89        11.39 o
   2 -17  14          5.59         -9.29         9.29 o
  -3 -16  14         10.87         16.47         8.40 o
  -2 -16  14          1.34          6.75         6.30 o
  -1 -16  14         51.22         38.82         6.88 o
   0 -16  14        235.61        252.77        14.68 o
   1 -16  14        234.81        221.20        14.68 o
   2 -16  14          9.52          9.44        13.49 o
   3 -16  14        344.98        361.00        34.78 o
  -3 -15  14         10.31          7.54         8.10 o
  -2 -15  14        129.26        156.36        22.19 o
  -1 -15  14        145.56        137.67        18.59 o
   0 -15  14         18.01         16.49         5.32 o
   1 -15  14          0.67         -5.44         5.44 o
   2 -15  14        249.47        273.51        49.17 o
   3 -15  14        441.17        434.75        34.78 o
   4 -15  14        191.18        204.48        25.19 o
  -4 -14  14         33.94         56.80         7.41 o
  -3 -14  14         16.07         32.44         6.05 o
  -2 -14  14        114.42        129.02         9.30 o
  -1 -14  14         11.92         15.54         4.29 o
   0 -14  14         26.07         35.04         5.57 o
   1 -14  14          0.22         -2.92         5.97 o
   2 -14  14         19.82         17.58         4.57 o
   3 -14  14         33.20         20.42         9.53 o
   4 -14  14          8.88          2.10        11.87 o
  -4 -13  14        113.54        141.25        15.59 o
  -3 -13  14         39.20         21.97         4.58 o
  -2 -13  14          0.27         -2.18         3.00 o
  -1 -13  14        227.29        221.22         8.01 o
   0 -13  14        164.35        171.54         6.94 o
   1 -13  14        412.15        408.47        15.64 o
   2 -13  14        490.68        473.84        24.58 o
   3 -13  14        151.68        170.47        12.62 o
   4 -13  14          0.59         -4.80        14.09 o
  -5 -12  14        256.09        256.17        13.25 o
  -4 -12  14         43.90         66.62         5.42 o
  -3 -12  14         22.71         39.42         4.22 o
  -2 -12  14          4.87          6.31         2.81 o
  -1 -12  14        282.08        244.44         8.00 o
   0 -12  14        518.31        503.80        14.50 o
   1 -12  14         43.45         44.59         3.59 o
   2 -12  14        147.91        166.37         8.32 o
   3 -12  14          0.15          2.65         6.00 o
   4 -12  14        190.25        195.58        16.90 o
   5 -12  14         21.70         50.97        17.99 o
  -5 -11  14        272.46        332.81        23.99 o
  -4 -11  14         17.92          8.01         3.68 o
  -3 -11  14        118.44        123.43         6.42 o
  -2 -11  14        262.63        251.48         8.52 o
  -1 -11  14        585.66        577.83        15.35 o
   0 -11  14        175.98        174.89         6.45 o
   1 -11  14        403.69        392.59        16.39 o
   2 -11  14         96.94        107.39         6.32 o
   3 -11  14         20.38         16.73         5.64 o
   4 -11  14        164.27        165.45        10.27 o
   5 -11  14        111.16        107.94        20.39 o
  -5 -10  14          3.69         11.39         7.25 o
  -4 -10  14        172.45        158.86         7.31 o
  -3 -10  14        194.85        185.75         8.74 o
  -2 -10  14        748.73        709.07        17.94 o
  -1 -10  14        265.35        258.38        12.23 o
   0 -10  14          0.83          0.23         2.62 o
   1 -10  14        135.17        134.39         5.52 o
   2 -10  14        324.46        335.21        10.98 o
   3 -10  14        105.17        105.87         8.47 o
   4 -10  14          0.13          5.00         9.42 o
   5 -10  14         27.02         23.39        15.59 o
  -5  -9  14         64.43         94.52         9.87 o
  -4  -9  14        165.32        213.48        16.19 o
  -3  -9  14         15.13         10.10         2.50 o
  -2  -9  14        214.56        218.55         7.28 o
  -1  -9  14         21.31         26.89         2.67 o
   0  -9  14        156.11        144.97         5.75 o
   1  -9  14          0.02         -2.00         2.00 o
   2  -9  14        137.49        134.72         6.49 o
   3  -9  14         36.40         41.42         4.33 o
   4  -9  14         59.91         59.91         5.36 o
   5  -9  14        193.16        176.30        20.99 o
  -6  -8  14          0.11         -8.38         8.76 o
  -5  -8  14         11.10         21.15         7.08 o
  -4  -8  14          0.08         -4.05         4.80 o
  -3  -8  14        138.33        134.90         8.14 o
  -2  -8  14        745.53        708.34        17.83 o
  -1  -8  14        167.23        152.12         5.49 o
   0  -8  14        614.62        617.61        15.66 o
   1  -8  14        144.61        125.00         5.54 o
   2  -8  14        159.40        158.43         6.74 o
   3  -8  14        166.62        166.04         7.49 o
   4  -8  14        271.83        277.44        10.82 o
   5  -8  14        434.21        431.12        16.63 o
  -6  -7  14          0.23         -0.86         8.64 o
  -5  -7  14         55.02         62.46         8.64 o
  -4  -7  14        189.61        160.73        14.39 o
  -3  -7  14         94.41        108.78         6.21 o
  -2  -7  14        258.97        266.08         7.66 o
  -1  -7  14        132.38        129.06         4.88 o
   0  -7  14          8.14         10.41         1.80 o
   1  -7  14          4.74          6.15         1.79 o
   2  -7  14         87.36         90.41         6.54 o
   3  -7  14        592.33        592.04        16.43 o
   4  -7  14         41.42         48.50         5.34 o
   5  -7  14         63.54         65.16         5.91 o
  -6  -6  14         29.54         30.32         9.51 o
  -5  -6  14          5.96         10.27         6.43 o
  -4  -6  14        358.73        337.46        41.98 o
  -3  -6  14       1018.72        987.14        35.59 o
  -2  -6  14          1.41          2.60         2.36 o
  -1  -6  14        726.56        753.04        18.28 o
   0  -6  14         18.76         17.88         1.96 o
   1  -6  14        558.19        526.57        15.87 o
   2  -6  14         34.76         35.21         3.78 o
   3  -6  14        330.63        311.44        11.68 o
   4  -6  14        179.19        209.94         9.35 o
   5  -6  14         35.38         41.11         7.98 o
  -6  -5  14        198.30        234.10        18.89 o
  -5  -5  14         58.75         60.88         8.07 o
  -4  -5  14        665.31        671.57        26.48 o
  -3  -5  14        776.67        804.55        29.84 o
  -2  -5  14        225.17        233.30         8.13 o
  -1  -5  14        537.91        495.57        13.76 o
   0  -5  14        477.20        397.44        10.53 o
   1  -5  14         24.26         33.66         3.27 o
   2  -5  14       1356.06       1323.26        31.55 o
   3  -5  14         49.43         43.15         4.85 o
   4  -5  14        171.11        173.55         8.31 o
   5  -5  14          3.68          6.95         6.88 o
  -6  -4  14          1.23         -7.84         7.84 o
  -5  -4  14         70.95         73.47         8.26 o
  -4  -4  14        141.80        137.28        11.99 o
  -3  -4  14         37.64         49.02         5.44 o
  -2  -4  14        166.72        159.56        11.29 o
  -1  -4  14        594.28        594.09        22.90 o
   0  -4  14        248.59        240.77         6.44 o
   1  -4  14       1377.22       1399.54        32.98 o
   2  -4  14        398.29        376.22        15.17 o
   3  -4  14         14.93          9.23         3.89 o
   4  -4  14        280.30        258.50         8.18 o
   5  -4  14          5.79         21.62         6.76 o
  -6  -3  14         70.94         58.64         9.90 o
  -5  -3  14         16.06         23.27         6.63 o
  -4  -3  14        901.85        832.01        31.37 o
  -3  -3  14         91.04         85.41        10.79 o
  -2  -3  14        978.84        947.65        26.20 o
  -1  -3  14         66.79         72.47         5.07 o
   0  -3  14         46.64         37.17         2.68 o
   1  -3  14        188.23        187.75         6.38 o
   2  -3  14        498.01        493.47        13.39 o
   3  -3  14        549.64        535.68        14.89 o
   4  -3  14          6.17          7.18         2.90 o
   5  -3  14         24.15         19.30         5.96 o
  -6  -2  14         16.36         47.12         9.75 o
  -5  -2  14        117.48        109.54         9.96 o
  -4  -2  14         76.89         75.01         7.63 o
  -3  -2  14        196.33        195.81        10.66 o
  -2  -2  14        200.86        183.57         9.49 o
  -1  -2  14        503.90        443.24        11.45 o
   0  -2  14        750.19        802.52        24.49 o
   1  -2  14        413.14        400.54        13.38 o
   2  -2  14         53.11         45.97         2.72 o
   3  -2  14          0.16          0.96         2.21 o
   4  -2  14         24.38         27.02         3.96 o
   5  -2  14          0.46          0.49         6.53 o
  -6  -1  14          1.56          4.50         8.48 o
  -5  -1  14          8.45          8.96         6.56 o
  -4  -1  14        288.53        247.66        13.49 o
  -3  -1  14        549.32        521.96        20.91 o
  -2  -1  14         45.75         45.43         3.99 o
  -1  -1  14        227.56        235.93         8.69 o
   0  -1  14        339.76        327.98        11.27 o
   1  -1  14         18.17         17.27         3.51 o
   2  -1  14        110.56        120.90         4.15 o
   3  -1  14         23.35         21.35         2.62 o
   4  -1  14         65.41         73.72         9.86 o
   5  -1  14        243.80        266.40        16.65 o
  -6   0  14        436.22        403.20        25.49 o
  -5   0  14          6.92          2.82         6.56 o
  -4   0  14         34.50         26.46         5.71 o
  -3   0  14          8.54          6.69         2.14 o
  -2   0  14         10.45         11.17         1.93 o
  -1   0  14        156.26        167.19         7.29 o
   0   0  14        313.85        439.17        14.17 o
   1   0  14         50.14         49.95         4.61 o
   2   0  14        488.05        470.49        15.32 o
   3   0  14          1.99          2.12         2.85 o
   4   0  14        159.63        133.80         6.94 o
   5   0  14         39.41         46.43         8.20 o
  -6   1  14         10.40          8.48        17.09 o
  -5   1  14        131.30        142.42        15.89 o
  -4   1  14        157.16        146.01        10.93 o
  -3   1  14         81.45         77.15         4.15 o
  -2   1  14        266.59        261.21         7.84 o
  -1   1  14        556.72        532.86        16.09 o
   0   1  14         27.29         32.86         3.88 o
   1   1  14        124.34        115.54         7.38 o
   2   1  14         45.87         39.04         4.77 o
   3   1  14        277.07        279.79         9.37 o
   4   1  14         14.36         11.74         3.72 o
   5   1  14         10.37         -1.80        10.19 o
  -6   2  14         20.27         27.17        11.99 o
  -5   2  14         42.81         48.50         8.06 o
  -4   2  14         16.79         14.79         5.62 o
  -3   2  14         37.27         33.73         2.94 o
  -2   2  14        445.51        401.62        11.89 o
  -1   2  14        650.97        683.49        17.70 o
   0   2  14         97.64         90.03         5.27 o
   1   2  14       1944.27       1954.80        45.26 o
   2   2  14       2636.41       2547.54        67.27 o
   3   2  14        585.34        553.37        19.04 o
   4   2  14         75.66         77.46         8.48 o
   5   2  14          3.76         12.54         9.29 o
  -6   3  14        188.98        224.89        19.19 o
  -5   3  14         45.57         47.47         8.26 o
  -4   3  14         49.85         48.94         3.62 o
  -3   3  14         41.63         41.24         3.98 o
  -2   3  14        177.45        174.39         5.80 o
  -1   3  14        100.09         98.75         6.17 o
   0   3  14        345.27        340.84        10.88 o
   1   3  14       1187.54       1113.32        27.42 o
   2   3  14         27.24         34.61         4.22 o
   3   3  14         40.77         29.35         3.27 o
   4   3  14          4.67         10.81         4.34 o
   5   3  14         26.24         18.52         8.40 o
  -5   4  14         74.72         71.84         9.30 o
  -4   4  14         56.59         45.45         4.57 o
  -3   4  14         43.42         40.14         3.54 o
  -2   4  14        162.07        163.60         5.95 o
  -1   4  14         75.50         69.50         3.43 o
   0   4  14        258.57        228.63         8.83 o
   1   4  14        524.82        535.36        15.42 o
   2   4  14          9.86         12.57         2.03 o
   3   4  14         32.70         24.98         3.35 o
   4   4  14         24.85         25.52         4.35 o
   5   4  14         70.41         59.20        10.49 o
  -5   5  14         66.64         50.41         9.64 o
  -4   5  14         33.43         30.66         4.85 o
  -3   5  14        229.91        238.36         9.20 o
  -2   5  14        399.08        403.90        10.62 o
  -1   5  14        480.78        488.74        12.18 o
   0   5  14         91.65         89.58         5.80 o
   1   5  14         79.09         67.87         5.35 o
   2   5  14        348.16        338.49        10.70 o
   3   5  14         15.75         23.67         4.17 o
   4   5  14         38.81         43.73         5.07 o
  -5   6  14         46.27         70.76        15.59 o
  -4   6  14         42.42         46.72         5.18 o
  -3   6  14        168.88        166.09         7.37 o
  -2   6  14        205.89        230.55         7.59 o
  -1   6  14          0.01         -0.92         2.79 o
   0   6  14         38.20         39.15         3.62 o
   1   6  14         69.96         66.45         5.58 o
   2   6  14         16.64          3.81         5.48 o
   3   6  14         21.02         21.16         3.98 o
   4   6  14         32.82         49.50         6.30 o
  -5   7  14          0.30         -0.60        11.99 o
  -4   7  14          0.26         -0.71         5.49 o
  -3   7  14        102.36        104.53         6.27 o
  -2   7  14        177.22        197.93         7.78 o
  -1   7  14        166.83        163.42         9.74 o
   0   7  14        334.96        340.70        10.06 o
   1   7  14         15.99          8.46         2.43 o
   2   7  14          4.78          4.64         2.92 o
   3   7  14         70.52         69.06         5.54 o
   4   7  14         10.51          0.82         9.42 o
  -4   8  14          0.65          5.64         6.99 o
  -3   8  14        437.29        478.67        14.42 o
  -2   8  14         57.54         57.33         4.84 o
  -1   8  14        176.74        184.45         7.74 o
   0   8  14         13.23         15.71         3.55 o
   1   8  14         34.67         40.90         3.38 o
   2   8  14         17.20         15.31         3.80 o
   3   8  14         44.53         48.74         4.96 o
  -4   9  14         65.69         72.66        10.79 o
  -3   9  14        287.73        329.40        23.98 o
  -2   9  14          2.87          7.94         4.76 o
  -1   9  14        255.30        248.41         9.92 o
   0   9  14          9.44         12.22         4.20 o
   1   9  14         57.80         44.56         3.97 o
   2   9  14        112.42        113.85         6.93 o
   3   9  14          7.35          9.69         4.76 o
  -4  10  14        247.25        267.45        29.98 o
  -3  10  14          0.23          2.63         5.88 o
  -2  10  14        116.38        105.79         8.31 o
  -1  10  14        337.99        374.22        13.17 o
   0  10  14        327.84        347.13        12.92 o
   1  10  14        213.70        202.66         9.39 o
   2  10  14          1.27         -0.58         5.65 o
  -3  11  14         29.62         23.99        14.99 o
  -2  11  14          0.87         -8.99        13.79 o
  -1  11  14         43.04         37.89        11.62 o
   0  11  14         50.76         69.68        11.34 o
   1  11  14         13.91         13.53         5.96 o
   2  11  14          5.07          2.47         9.37 o
  -2  12  14         76.35         77.65        11.23 o
  -1  12  14          1.92         22.38         9.90 o
   0  12  14        124.53        106.41        12.21 o
   0 -18  15         53.63         67.50         9.80 o
   1 -18  15         65.02         64.04        13.49 o
  -2 -17  15          5.61         -6.54         6.54 o
  -1 -17  15          8.05         14.87         6.99 o
   0 -17  15         14.84         24.69         7.32 o
   1 -17  15         36.99         46.34         8.93 o
   2 -17  15          0.43         -8.76         8.76 o
  -3 -16  15        150.88        178.02        12.72 o
  -2 -16  15          7.74          3.71         6.32 o
  -1 -16  15         10.00         15.73         6.08 o
   0 -16  15        113.44         82.15        14.09 o
   1 -16  15         69.26         72.35         9.21 o
   2 -16  15         84.13         85.59        25.19 o
   3 -16  15        137.19        149.32        23.39 o
  -3 -15  15         92.43         83.78         8.50 o
  -2 -15  15         54.05         55.97         7.20 o
  -1 -15  15          5.74         15.17         5.44 o
   0 -15  15        224.18        211.76        13.23 o
   1 -15  15         11.32          3.08         8.99 o
   2 -15  15        149.30        137.02        12.50 o
   3 -15  15          9.85          8.40        14.99 o
  -4 -14  15          0.04          0.24         8.70 o
  -3 -14  15          2.02         10.22         5.44 o
  -2 -14  15        115.66        121.23         9.33 o
  -1 -14  15         78.71         80.25         6.77 o
   0 -14  15        204.09        187.17        18.36 o
   1 -14  15          1.63          2.24         3.98 o
   2 -14  15          1.42         -4.55         4.55 o
   3 -14  15          1.98         22.19        13.79 o
   4 -14  15         26.08         44.97        17.39 o
  -4 -13  15        109.95        119.46         9.64 o
  -3 -13  15         94.61         85.71         6.21 o
  -2 -13  15         81.55         83.58         5.64 o
  -1 -13  15         15.55          8.55         3.40 o
   0 -13  15        106.94         92.09         5.21 o
   1 -13  15          5.67          5.25         3.40 o
   2 -13  15        299.81        274.68        12.70 o
   3 -13  15        258.31        266.78        13.65 o
   4 -13  15         26.97         13.79        17.39 o
  -4 -12  15         31.06         38.28         4.78 o
  -3 -12  15         86.82        101.01         6.44 o
  -2 -12  15          0.27          4.05         3.72 o
  -1 -12  15        100.88         96.83         5.22 o
   0 -12  15          0.28          1.90         2.89 o
   1 -12  15        400.78        390.73        11.10 o
   2 -12  15        109.48        117.90         7.71 o
   3 -12  15        197.67        179.80        10.53 o
   4 -12  15          1.84         -4.50        13.79 o
  -5 -11  15         78.90        102.54        13.19 o
  -4 -11  15         20.59         29.41         4.03 o
  -3 -11  15         57.91         52.94         4.21 o
  -2 -11  15        210.16        193.19         7.67 o
  -1 -11  15         90.88         76.52         4.61 o
   0 -11  15        187.43        179.20         6.56 o
   1 -11  15         78.07         82.46         4.79 o
   2 -11  15         45.84         60.96         5.29 o
   3 -11  15          7.72         15.45         7.03 o
   4 -11  15        211.22        227.00        12.64 o
   5 -11  15          2.44         13.79        16.79 o
  -5 -10  15         34.09         43.28         8.63 o
  -4 -10  15          0.07          3.09         3.79 o
  -3 -10  15          6.25          8.97         4.07 o
  -2 -10  15        329.34        296.49         9.21 o
  -1 -10  15        602.40        591.07        15.50 o
   0 -10  15        280.18        263.86         8.48 o
   1 -10  15        827.41        804.20        27.58 o
   2 -10  15         46.05         48.61         4.42 o
   3 -10  15        131.77        115.77         9.52 o
   4 -10  15        305.69        335.12        14.13 o
   5 -10  15         26.49         22.19        14.99 o
  -5  -9  15        130.65        141.32        12.46 o
  -4  -9  15         56.66         65.36         8.99 o
  -3  -9  15        296.22        268.76         8.41 o
  -2  -9  15        707.62        620.34        20.95 o
  -1  -9  15        339.44        336.13         9.80 o
   0  -9  15         90.79         84.85         4.59 o
   1  -9  15       1015.02       1003.05        25.45 o
   2  -9  15        221.41        243.41         8.89 o
   3  -9  15         20.57         19.46         3.91 o
   4  -9  15        275.64        294.61        12.96 o
   5  -9  15        218.78        181.10        22.19 o
  -5  -8  15        114.25        149.16        13.06 o
  -4  -8  15        234.50        230.71        13.69 o
  -3  -8  15         52.65         41.94         3.66 o
  -2  -8  15          6.16          6.88         2.28 o
  -1  -8  15          6.31          3.58         2.07 o
   0  -8  15        823.03        824.18        20.31 o
   1  -8  15        930.63        916.03        26.57 o
   2  -8  15        501.38        517.49        16.63 o
   3  -8  15         68.59         77.19         6.84 o
   4  -8  15        174.28        195.36        10.11 o
   5  -8  15         18.66         23.50         8.63 o
  -5  -7  15          3.56          5.36        11.69 o
  -4  -7  15         18.10         31.41         6.60 o
  -3  -7  15         49.13         45.13         3.77 o
  -2  -7  15        325.28        303.67        16.90 o
  -1  -7  15        235.20        210.62         6.76 o
   0  -7  15         85.09         95.74         4.30 o
   1  -7  15          7.49          8.63         3.01 o
   2  -7  15         32.66         30.72         6.25 o
   3  -7  15        790.91        804.36        21.10 o
   4  -7  15         56.34         60.73         6.85 o
   5  -7  15         57.74         61.20        10.79 o
  -6  -6  15        102.54        126.11        21.29 o
  -5  -6  15         18.06         19.63         7.63 o
  -4  -6  15        134.03        148.28        11.08 o
  -3  -6  15        918.02        870.67        39.88 o
  -2  -6  15       1037.80       1027.64        28.59 o
  -1  -6  15         39.75         34.98         2.61 o
   0  -6  15        865.06        851.87        20.83 o
   1  -6  15       1391.07       1402.17        38.20 o
   2  -6  15        133.40        128.61         6.58 o
   3  -6  15          3.62         16.55         3.25 o
   4  -6  15         62.96         69.74         5.12 o
   5  -6  15         55.76         60.64        17.09 o
  -6  -5  15         42.25         55.44        10.07 o
  -5  -5  15          0.17          0.99        10.19 o
  -4  -5  15        103.45        110.18        17.09 o
  -3  -5  15        784.10        741.10        27.90 o
  -2  -5  15          3.86          1.29         2.17 o
  -1  -5  15        272.98        233.69         6.65 o
   0  -5  15        412.82        422.28        10.32 o
   1  -5  15          1.71          7.72         4.12 o
   2  -5  15        745.64        741.20        19.12 o
   3  -5  15         47.16         43.22         3.86 o
   4  -5  15          0.89         13.20         7.77 o
   5  -5  15         37.45         36.46         7.76 o
  -6  -4  15        360.88        380.02        36.88 o
  -5  -4  15         89.57         95.77         9.48 o
  -4  -4  15         39.40         42.47         6.32 o
  -3  -4  15          2.99          8.43         3.70 o
  -2  -4  15        359.01        342.78        11.11 o
  -1  -4  15         56.11         61.82         3.30 o
   0  -4  15        336.56        349.85        12.80 o
   1  -4  15          4.17          8.07         2.51 o
   2  -4  15          0.18          0.44         2.86 o
   3  -4  15          0.74         -3.08         3.64 o
   4  -4  15        181.47        193.94         7.46 o
   5  -4  15         61.95         66.55         9.05 o
  -6  -3  15         14.62         23.99         9.33 o
  -5  -3  15          5.32          3.56         6.63 o
  -4  -3  15          4.39         -0.70         4.88 o
  -3  -3  15         52.87         55.30         5.54 o
  -2  -3  15         97.60         81.81         4.97 o
  -1  -3  15         42.09         46.18         2.75 o
   0  -3  15         12.62         13.49         3.33 o
   1  -3  15          8.49          6.95         3.45 o
   2  -3  15        148.70        163.58         6.22 o
   3  -3  15        120.74        116.87         6.02 o
   4  -3  15         78.30         72.64         4.03 o
   5  -3  15         11.98         21.18         7.16 o
  -6  -2  15          1.50         -1.26         8.87 o
  -5  -2  15         81.08         89.38         9.30 o
  -4  -2  15         22.84         16.19         8.10 o
  -3  -2  15        658.54        656.02        25.16 o
  -2  -2  15         84.43         90.69         5.04 o
  -1  -2  15          1.93          4.59         1.99 o
   0  -2  15        127.69        135.81         7.25 o
   1  -2  15         48.85         48.89         4.95 o
   2  -2  15        377.13        373.18        10.18 o
   3  -2  15          8.45          9.82         2.40 o
   4  -2  15        107.45         98.74         6.08 o
   5  -2  15         14.00         -5.54        10.92 o
  -6  -1  15          3.06          7.34        19.49 o
  -5  -1  15         89.56         68.33         9.05 o
  -4  -1  15          0.07         -3.21         9.29 o
  -3  -1  15          8.16          8.36         3.88 o
  -2  -1  15        315.10        309.45         8.88 o
  -1  -1  15        261.70        244.59         9.26 o
   0  -1  15         62.84         58.13        10.03 o
   1  -1  15        836.77        797.94        23.42 o
   2  -1  15         15.36          6.09         3.78 o
   3  -1  15        234.99        222.35         7.21 o
   4  -1  15          3.48         -3.90         3.90 o
   5  -1  15          1.14         -3.17         5.91 o
  -6   0  15         19.89         20.99        11.99 o
  -5   0  15        187.07        171.31        22.79 o
  -4   0  15        674.62        641.27        25.63 o
  -3   0  15         95.76         98.15         4.29 o
  -2   0  15         62.62         65.46         3.94 o
  -1   0  15          0.80          0.69         2.79 o
   1   0  15        619.50        587.66        18.35 o
   2   0  15         49.04         36.80         4.67 o
   3   0  15        322.38        291.39         9.17 o
   4   0  15         14.63          6.77         5.02 o
   5   0  15         78.32         75.94         9.37 o
  -6   1  15          2.17         -1.60         9.53 o
  -5   1  15        236.06        253.52        29.08 o
  -4   1  15        114.16         98.97         9.53 o
  -3   1  15         79.41         66.88         4.01 o
  -2   1  15        585.16        565.13        22.24 o
  -1   1  15        747.44        762.48        22.21 o
   0   1  15        297.51        299.27        11.39 o
   1   1  15        246.14        277.61        13.44 o
   2   1  15        124.64        118.37         8.14 o
   3   1  15         81.20         79.12         4.43 o
   4   1  15         59.72         55.05         5.09 o
   5   1  15          1.28          2.92        10.49 o
  -6   2  15          1.74          4.97         9.30 o
  -5   2  15         16.94         22.06         7.77 o
  -4   2  15         11.70         17.99         5.88 o
  -3   2  15         70.32         65.82         4.17 o
  -2   2  15        351.80        343.85         9.21 o
  -1   2  15         39.86         39.16         3.76 o
   0   2  15       1034.43       1049.61        26.05 o
   1   2  15        129.81        139.07         8.48 o
   2   2  15         34.23         34.47         5.01 o
   3   2  15         15.21          7.88         2.52 o
   4   2  15          0.03          3.68         4.64 o
   5   2  15          9.80         15.56         7.80 o
  -5   3  15          8.73          2.76         7.34 o
  -4   3  15          0.08         -3.69         3.69 o
  -3   3  15        297.84        275.31        11.45 o
  -2   3  15        111.96        111.91         5.91 o
  -1   3  15         13.37         13.57         3.72 o
   0   3  15        704.68        785.09        20.41 o
   1   3  15        515.63        527.34        15.34 o
   2   3  15        203.10        184.74        13.56 o
   3   3  15        235.20        247.22         9.54 o
   4   3  15        109.15        108.59         7.39 o
   5   3  15         76.80         74.92        13.19 o
  -5   4  15        118.37        122.90        22.47 o
  -4   4  15          0.14         -3.63         3.63 o
  -3   4  15          5.29          5.00         2.86 o
  -2   4  15        118.59        125.25         5.33 o
  -1   4  15        275.69        267.68         9.79 o
   0   4  15         92.91         96.44         6.32 o
   1   4  15        126.22        131.83         7.46 o
   2   4  15         10.15          7.08         4.35 o
   3   4  15         23.12         38.38         8.31 o
   4   4  15          0.02         -3.38         4.61 o
  -5   5  15         75.12         62.27         7.90 o
  -4   5  15         19.62         24.34         4.96 o
  -3   5  15         16.53         23.52         4.03 o
  -2   5  15        104.12         94.84         5.54 o
  -1   5  15         84.25         90.72         5.74 o
   0   5  15         14.03         13.76         3.92 o
   1   5  15         97.98         84.77         6.84 o
   2   5  15        175.91        163.65         9.22 o
   3   5  15          0.27          0.51         3.10 o
   4   5  15          2.88          4.85         4.72 o
  -5   6  15         43.41         58.17        15.59 o
  -4   6  15         47.07         40.56         4.92 o
  -3   6  15        313.22        323.07        10.81 o
  -2   6  15        331.31        351.18        11.01 o
  -1   6  15         31.61         26.15         4.77 o
   0   6  15         12.74         14.52         6.32 o
   1   6  15        136.11        150.02         8.86 o
   2   6  15         23.26         20.71         3.63 o
   3   6  15        223.68        248.71        13.46 o
   4   6  15         72.93        107.94        17.39 o
  -4   7  15         62.88         55.64        17.69 o
  -3   7  15          1.27          2.76         3.68 o
  -2   7  15        203.02        228.66         8.82 o
  -1   7  15         69.53         71.33         4.87 o
   0   7  15        168.38        165.94         8.92 o
   1   7  15          0.06         -1.97         4.87 o
   2   7  15        159.34        170.75         9.76 o
   3   7  15          3.83         -0.13         3.96 o
  -4   8  15         76.09         46.17        13.79 o
  -3   8  15        398.37        419.96        13.69 o
  -2   8  15        227.50        241.28         9.48 o
  -1   8  15         55.86         64.07         5.18 o
   0   8  15         45.52         33.75         4.28 o
   1   8  15        117.74        132.44         9.11 o
   2   8  15         16.64         14.95         4.27 o
   3   8  15         26.98         22.61         8.68 o
  -4   9  15        159.14        148.12        20.99 o
  -3   9  15         33.55         40.95         8.52 o
  -2   9  15        100.87         86.48         6.39 o
  -1   9  15        172.34        184.83         8.96 o
   0   9  15         25.22         33.82         6.58 o
   1   9  15         17.97          8.08        10.53 o
   2   9  15          8.62         16.64         8.68 o
  -3  10  15         31.23         40.78        14.99 o
  -2  10  15         18.55         14.66         8.35 o
  -1  10  15        306.72        378.13        26.23 o
   0  10  15          1.13          2.02         7.25 o
   1  10  15        363.37        388.50        27.58 o
   2  10  15        140.95        139.75        12.64 o
  -2  11  15          2.91         -8.75        10.19 o
  -1  11  15          0.39         -8.23         8.62 o
   0  11  15          5.56         -5.15         9.05 o
   1  11  15         59.71         55.30        10.66 o
  -1 -17  16        466.85        513.16        23.64 o
   0 -17  16         10.61         14.79         7.08 o
   1 -17  16         37.56         41.02         8.64 o
   2 -17  16         84.20         90.55        19.19 o
  -2 -16  16        189.11        189.49        13.97 o
  -1 -16  16         33.45         29.56         7.20 o
   0 -16  16         37.76         40.82         7.43 o
   1 -16  16         30.11         30.36         8.07 o
   2 -16  16          9.92         13.05        10.19 o
  -3 -15  16          7.24         13.14         6.76 o
  -2 -15  16          1.19          6.83         5.54 o
  -1 -15  16          0.06         -5.09         5.09 o
   0 -15  16        141.28        148.32        11.18 o
   1 -15  16         59.41         62.00         8.99 o
   2 -15  16          9.40        -12.59        12.59 o
   3 -15  16         52.10         71.96        17.39 o
  -3 -14  16          6.35          5.48         5.76 o
  -2 -14  16         24.55         33.96         6.19 o
  -1 -14  16         13.74          6.00         4.66 o
   0 -14  16        319.25        292.45        12.49 o
   1 -14  16         34.55         32.56         5.01 o
   2 -14  16        341.39        328.92        17.84 o
   3 -14  16          1.79         21.59        15.59 o
  -4 -13  16         26.10         30.96         6.70 o
  -3 -13  16        582.27        683.00        26.07 o
  -2 -13  16         78.91         91.78         9.60 o
  -1 -13  16        691.15        675.76        24.04 o
   0 -13  16          0.27         -3.09         3.68 o
   1 -13  16         38.58         34.65         7.75 o
   2 -13  16        294.79        279.96        17.08 o
   3 -13  16        128.94        141.50        13.14 o
   4 -13  16          0.19          0.57        17.69 o
  -4 -12  16          7.51          8.05         4.47 o
  -3 -12  16        132.58        112.96         8.82 o
  -2 -12  16        275.32        226.33        12.65 o
  -1 -12  16         33.64         26.81         3.62 o
   0 -12  16        151.80        152.09         6.83 o
   1 -12  16        516.83        495.30        14.84 o
   2 -12  16       1237.91       1245.80        36.33 o
   3 -12  16         53.93         61.05         7.18 o
   4 -12  16        110.84        121.59        17.69 o
  -4 -11  16          1.02         -3.43         3.43 o
  -3 -11  16        207.96        205.15        11.86 o
  -2 -11  16        101.66        105.33         5.78 o
  -1 -11  16          9.57          4.47         4.76 o
   0 -11  16        114.78        117.64         6.23 o
   1 -11  16        189.80        158.77         6.75 o
   2 -11  16        701.89        704.54        22.40 o
   3 -11  16        224.39        242.77        14.82 o
   4 -11  16        140.06        161.81        10.43 o
  -5 -10  16         13.85         16.81         7.79 o
  -4 -10  16         43.80         35.98         7.80 o
  -3 -10  16         94.43        101.39         5.52 o
  -2 -10  16        436.02        400.90        13.59 o
  -1 -10  16         79.79         74.16         4.70 o
   0 -10  16        906.80        873.22        31.68 o
   1 -10  16         36.65         38.72         3.64 o
   2 -10  16         45.86         51.34         4.52 o
   3 -10  16        389.82        428.42        15.70 o
   4 -10  16          0.56          5.72         6.43 o
   5 -10  16        124.45        122.93        22.19 o
  -5  -9  16          0.47         17.30         7.79 o
  -4  -9  16          7.24         14.22         5.84 o
  -3  -9  16        111.61         95.20         5.95 o
  -2  -9  16         86.15         98.33         5.18 o
  -1  -9  16         45.40         45.63         3.58 o
   0  -9  16        180.34        151.69         6.25 o
   1  -9  16        776.70        761.30        19.40 o
   2  -9  16         12.65          9.51         4.93 o
   3  -9  16        556.30        560.27        18.65 o
   4  -9  16          6.95         12.65         5.95 o
   5  -9  16         83.08         92.95        19.79 o
  -5  -8  16          8.53          1.56         6.99 o
  -4  -8  16          0.26          6.42         5.24 o
  -3  -8  16         73.90         76.27         4.22 o
  -2  -8  16       1174.63       1061.38        30.39 o
  -1  -8  16         50.51         52.90         3.53 o
   0  -8  16         19.68         18.01         2.57 o
   1  -8  16         48.25         55.61         3.84 o
   2  -8  16       1192.67       1262.14        35.54 o
   3  -8  16         13.40         13.96         3.76 o
   4  -8  16          1.18          8.52         5.07 o
   5  -8  16          4.72         -3.00        16.19 o
  -5  -7  16         79.67         73.84        10.19 o
  -4  -7  16         22.01         44.97        13.19 o
  -3  -7  16        478.69        459.32        12.07 o
  -2  -7  16         32.10         33.66         2.79 o
  -1  -7  16       1024.08        980.86        23.68 o
   0  -7  16          6.49          3.27         1.89 o
   1  -7  16         93.92         90.37         7.39 o
   2  -7  16         11.38          5.06         2.63 o
   3  -7  16         28.21         19.38         5.66 o
   4  -7  16        291.07        310.48        11.19 o
   5  -7  16         23.44         29.81         8.63 o
  -5  -6  16        150.01        169.45        14.39 o
  -4  -6  16          5.79          4.26         5.17 o
  -3  -6  16         20.62         25.64         4.83 o
  -2  -6  16         53.78         45.10         3.37 o
  -1  -6  16        168.91        170.57         5.68 o
   0  -6  16          2.74          1.67         3.46 o
   1  -6  16          1.62         -0.04         2.25 o
   2  -6  16         11.64          9.79         2.52 o
   3  -6  16        113.26        111.01         6.18 o
   4  -6  16        173.58        180.55         8.47 o
   5  -6  16         13.01         15.38         7.88 o
  -5  -5  16         26.28         18.83        11.39 o
  -4  -5  16          0.84          2.17         5.09 o
  -3  -5  16          0.28          1.05         4.50 o
  -2  -5  16          0.33         -0.46         2.00 o
  -1  -5  16         14.26         11.26         2.03 o
   0  -5  16        981.26        907.54        19.98 o
   1  -5  16         81.67         70.28         4.01 o
   2  -5  16        262.84        246.48         8.58 o
   3  -5  16         19.68         26.70         3.35 o
   4  -5  16          0.62          1.15         3.75 o
   5  -5  16        135.44        167.87        35.38 o
  -6  -4  16          1.94         -4.62         9.07 o
  -5  -4  16          8.20         11.87         6.76 o
  -4  -4  16          0.36         -4.70         4.70 o
  -3  -4  16       2565.86       2687.22        89.89 o
  -2  -4  16         13.77         15.36         2.72 o
  -1  -4  16        953.74        991.77        23.86 o
   0  -4  16         26.02         28.60         2.92 o
   1  -4  16         30.50         34.23         2.86 o
   2  -4  16       1891.40       1818.53        42.72 o
   3  -4  16        402.64        390.49        12.10 o
   4  -4  16         56.48         50.77         4.30 o
   5  -4  16        282.05        274.26        14.06 o
  -6  -3  16        117.09        145.71        13.74 o
  -5  -3  16         49.30         48.88         8.20 o
  -4  -3  16         49.22         42.84         6.48 o
  -3  -3  16          0.02         -0.40         3.75 o
  -2  -3  16          1.86          5.36         2.34 o
  -1  -3  16          7.71          8.16         2.40 o
   0  -3  16       1111.18       1089.35        30.67 o
   1  -3  16        219.89        226.99        13.49 o
   2  -3  16         23.22         21.69         2.04 o
   3  -3  16         97.44        108.15         9.18 o
   4  -3  16         48.98         46.79         4.29 o
   5  -3  16         27.31         23.34         6.65 o
  -6  -2  16          1.05          6.23         9.64 o
  -5  -2  16         76.28         60.48         8.62 o
  -4  -2  16         49.89         36.52         6.76 o
  -3  -2  16         24.53         25.74         6.60 o
  -2  -2  16         20.22         25.79         3.11 o
  -1  -2  16       1453.29       1454.15        39.29 o
   0  -2  16        167.96        145.53         8.81 o
   1  -2  16        695.75        664.37        20.54 o
   2  -2  16          8.84          9.86         4.39 o
   3  -2  16        137.26        129.91         5.36 o
   4  -2  16          2.18          1.95         3.31 o
   5  -2  16         43.53         52.16        14.69 o
  -6  -1  16          0.62          5.01        11.39 o
  -5  -1  16          0.49         14.12         8.70 o
  -4  -1  16         91.67         99.50         9.72 o
  -3  -1  16         36.32         35.04         2.41 o
  -2  -1  16        421.78        445.04        11.91 o
  -1  -1  16         42.92         52.19         5.94 o
   0  -1  16       1984.99       2037.69        54.31 o
   1  -1  16        887.94        857.82        25.27 o
   2  -1  16          2.61         -4.13         4.13 o
   3  -1  16          6.05          1.36         2.18 o
   4  -1  16         10.56         14.76         3.70 o
   5  -1  16         38.99         23.72        15.59 o
  -5   0  16        137.29        140.59        11.78 o
  -4   0  16        106.33         99.73         9.20 o
  -3   0  16        588.91        624.16        17.45 o
  -2   0  16        303.35        307.05         8.98 o
  -1   0  16          8.21          9.17         3.26 o
   0   0  16        379.24        452.38        15.10 o
   1   0  16       1179.50       1149.32        69.45 o
   2   0  16        426.18        372.61        14.06 o
   3   0  16          4.08          5.28         2.25 o
   4   0  16         10.86          4.44         3.61 o
   5   0  16        126.09        115.46        10.76 o
  -5   1  16        255.32        238.05        18.29 o
  -4   1  16        310.04        311.49        16.22 o
  -3   1  16         75.56         85.54         7.27 o
  -2   1  16        230.35        223.57         7.56 o
  -1   1  16        995.41       1087.51        59.99 o
   0   1  16        201.96        186.17         9.53 o
   1   1  16         20.20         22.25         4.58 o
   2   1  16         13.62         13.94         4.91 o
   3   1  16         31.13         30.74         3.55 o
   4   1  16         74.33         68.03         6.23 o
   5   1  16         20.91          8.81         7.88 o
  -5   2  16         30.12         22.11         7.92 o
  -4   2  16         52.49         49.62         7.63 o
  -3   2  16        320.81        318.75        10.99 o
  -2   2  16          5.92          1.02         1.91 o
  -1   2  16       1387.87       1511.37        41.14 o
   0   2  16        264.20        283.03        11.59 o
   1   2  16         92.70        100.83         7.31 o
   2   2  16         56.08         62.39         6.78 o
   3   2  16        123.25        146.97         5.56 o
   4   2  16        505.33        517.33        18.61 o
  -5   3  16        155.91        144.82        33.58 o
  -4   3  16         11.61          6.59         3.58 o
  -3   3  16          1.90          0.74         2.66 o
  -2   3  16        567.90        567.75        12.36 o
  -1   3  16          6.23          7.10         3.53 o
   0   3  16         14.69         20.97         5.19 o
   1   3  16        199.84        188.48         9.61 o
   2   3  16         23.35         24.03         5.61 o
   3   3  16          6.67          4.97         3.35 o
   4   3  16        399.80        452.17        16.67 o
  -5   4  16        144.70        139.52         9.81 o
  -4   4  16         32.68         40.50         4.50 o
  -3   4  16        101.41         98.19         5.15 o
  -2   4  16          0.57         -1.72         2.04 o
  -1   4  16        295.09        297.79        10.79 o
   0   4  16         92.90        103.88         7.96 o
   1   4  16        146.27        138.31         8.40 o
   2   4  16         46.67         58.87         6.78 o
   3   4  16          0.07          1.32         3.50 o
   4   4  16         33.51         39.09         8.50 o
  -5   5  16          9.51         15.83         7.35 o
  -4   5  16        130.29        130.17        12.17 o
  -3   5  16         57.43         57.70         5.71 o
  -2   5  16          6.62         12.43         2.52 o
  -1   5  16        420.24        429.23        13.87 o
   0   5  16        352.26        358.35        12.85 o
   1   5  16        131.69        121.11         7.72 o
   2   5  16        377.25        388.83        14.21 o
   3   5  16         29.28         31.38         3.69 o
   4   5  16         24.63         52.17        14.99 o
  -4   6  16        231.72        242.07        15.52 o
  -3   6  16        136.63        132.07         8.40 o
  -2   6  16          7.40         -0.30         4.93 o
  -1   6  16        157.34        162.51         9.66 o
   0   6  16         43.54         46.54         5.59 o
   1   6  16        289.79        291.90        12.50 o
   2   6  16        150.25        124.07        16.19 o
   3   6  16        150.90        180.78        15.47 o
  -4   7  16        123.25        110.34        17.39 o
  -3   7  16        499.93        507.23        17.18 o
  -2   7  16          2.91          9.25         3.38 o
  -1   7  16        166.67        167.06         7.48 o
   0   7  16         36.82         28.78         6.06 o
   1   7  16        177.61        165.42        10.13 o
   2   7  16          9.50         21.93         7.05 o
   3   7  16          0.52          5.25        15.59 o
  -4   8  16        751.17        790.35        49.17 o
  -3   8  16          2.29         -7.60         7.60 o
  -2   8  16         42.40         42.57         5.37 o
  -1   8  16          3.97          5.86         3.71 o
   0   8  16         53.23         49.96         6.49 o
   1   8  16        125.36        134.05        10.70 o
   2   8  16        105.89        106.21        10.81 o
  -3   9  16         27.01         31.18        14.39 o
  -2   9  16         90.07         83.26        23.09 o
  -1   9  16         14.53         12.83         6.95 o
   0   9  16        844.24        884.67        54.74 o
   1   9  16          0.00          0.78         8.26 o
   2   9  16        102.81         92.29        11.85 o
  -2  10  16        168.53        149.00        22.19 o
  -1  10  16        363.22        351.94        20.83 o
   0  10  16         23.37         36.03         8.72 o
   1  10  16         90.96         75.11        11.18 o
  -1 -17  17         99.54        124.64        12.59 o
   0 -17  17         57.55         65.73        10.79 o
   1 -17  17         15.71         -2.30         8.99 o
  -2 -16  17         37.88         52.00         8.20 o
  -1 -16  17         12.84         15.95         6.99 o
   0 -16  17        295.08        318.92        18.00 o
   1 -16  17          0.85         -5.60         8.99 o
   2 -16  17          2.63          5.40        15.59 o
  -3 -15  17         36.26         49.15         7.76 o
  -2 -15  17          0.66          1.92         5.99 o
  -1 -15  17        166.25        195.00        13.52 o
   0 -15  17        140.52        168.22        16.19 o
   1 -15  17          5.41         14.96         6.88 o
   2 -15  17         51.83         39.58        14.39 o
   3 -15  17        126.45         92.35        20.99 o
  -3 -14  17         94.76        111.64         9.96 o
  -2 -14  17         12.95         21.97         5.76 o
  -1 -14  17         13.95         14.30         4.60 o
   0 -14  17          7.38          8.17         4.43 o
   1 -14  17         33.95         28.03         5.26 o
   2 -14  17          0.65         -2.40        12.59 o
   3 -14  17         13.30         19.19        14.99 o
  -4 -13  17        219.97        266.50        15.05 o
  -3 -13  17         75.45         92.77        11.99 o
  -2 -13  17         42.41         43.23         5.41 o
  -1 -13  17         16.15         17.76         4.12 o
   0 -13  17        231.12        222.08        10.55 o
   1 -13  17        251.05        233.62        13.23 o
   2 -13  17         65.10         71.84         7.98 o
   3 -13  17          0.17         -5.40        13.19 o
  -4 -12  17         53.12         56.19         5.37 o
  -3 -12  17          8.10         12.05         4.65 o
  -2 -12  17         29.63         51.60         5.18 o
  -1 -12  17        250.23        234.86        10.24 o
   0 -12  17        104.89         96.16         7.06 o
   1 -12  17         35.06         34.06         4.71 o
   2 -12  17         63.03         59.27         8.65 o
   3 -12  17        277.45        311.56        23.38 o
   4 -12  17        100.73         67.76        17.99 o
  -4 -11  17         22.38         17.10         8.40 o
  -3 -11  17        125.98        148.51         8.22 o
  -2 -11  17        418.30        366.64        15.23 o
  -1 -11  17        581.93        557.60        15.27 o
   0 -11  17        551.93        539.06        15.13 o
   1 -11  17        310.12        334.08        12.89 o
   2 -11  17          8.00          8.82         4.68 o
   3 -11  17         15.73          7.23         5.15 o
   4 -11  17         37.62         46.60        21.29 o
  -5 -10  17          0.24         -0.52        15.59 o
  -4 -10  17         30.53         11.14         6.38 o
  -3 -10  17          1.55          7.87         3.17 o
  -2 -10  17          2.73          6.83         2.87 o
  -1 -10  17          0.24          1.10         2.77 o
   0 -10  17         70.65         73.91         4.82 o
   1 -10  17        222.83        203.05         7.91 o
   2 -10  17        879.53        916.48        27.64 o
   3 -10  17         32.06         31.56         5.85 o
   4 -10  17         45.26         49.85         6.83 o
  -5  -9  17         21.11         31.31        23.39 o
  -4  -9  17          1.95          0.48         5.41 o
  -3  -9  17          0.51          4.25         2.86 o
  -2  -9  17          7.81          8.95         2.76 o
  -1  -9  17         97.26         88.63         4.69 o
   0  -9  17        835.00        760.13        19.26 o
   1  -9  17        288.61        264.83        12.29 o
   2  -9  17         51.24         43.73         4.21 o
   3  -9  17          6.49         10.08         4.51 o
   4  -9  17         14.88         13.07         5.05 o
  -5  -8  17         93.68         73.03         9.53 o
  -4  -8  17        158.10        156.56        16.19 o
  -3  -8  17         89.62         74.06         6.75 o
  -2  -8  17         40.81         40.97         3.37 o
  -1  -8  17        295.43        274.69         9.75 o
   0  -8  17        420.63        407.36        11.56 o
   1  -8  17         56.98         54.51         5.17 o
   2  -8  17         56.67         49.11         4.76 o
   3  -8  17        203.56        171.02         9.53 o
   4  -8  17        137.02        140.23         8.68 o
   5  -8  17          3.62         55.77        18.59 o
  -5  -7  17         21.82         23.88         7.88 o
  -4  -7  17          0.15         -1.63         5.31 o
  -3  -7  17         88.03         82.31         4.53 o
  -2  -7  17        652.78        604.65        16.89 o
  -1  -7  17         38.71         27.79         5.63 o
   0  -7  17        524.58        524.68        13.97 o
   1  -7  17         45.08         45.13         4.43 o
   2  -7  17         49.27         44.79         4.23 o
   3  -7  17         44.52         43.15         4.35 o
   4  -7  17         16.91         15.72         4.55 o
   5  -7  17         11.53         -7.20        16.79 o
  -5  -6  17         36.24         39.51         8.20 o
  -4  -6  17          0.63          8.65         5.40 o
  -3  -6  17        368.64        348.99        16.19 o
  -2  -6  17          2.50          1.30         2.17 o
  -1  -6  17         28.57         30.16         2.46 o
   0  -6  17       1118.10       1059.18        23.24 o
   1  -6  17         18.61         16.73         2.86 o
   2  -6  17        130.49        108.78         5.64 o
   3  -6  17         86.64         99.48         6.67 o
   4  -6  17         58.74         56.40         5.14 o
   5  -6  17          0.32          1.20        15.59 o
  -5  -5  17         23.05         19.44         7.88 o
  -4  -5  17         84.31         78.36         7.88 o
  -3  -5  17        477.78        457.44        22.19 o
  -2  -5  17        653.29        645.67        25.34 o
  -1  -5  17        365.59        370.69        10.68 o
   0  -5  17        882.73        863.23        27.91 o
   1  -5  17       1321.80       1276.78        30.86 o
   2  -5  17         62.96         57.19         5.54 o
   3  -5  17        127.22        118.30         6.36 o
   4  -5  17          1.03         -5.45         5.45 o
   5  -5  17          1.51          7.82        11.39 o
  -5  -4  17         54.13         64.80         9.20 o
  -4  -4  17         31.68         30.96         6.19 o
  -3  -4  17         33.70         38.12         5.41 o
  -2  -4  17         15.85         20.88         2.82 o
  -1  -4  17         42.77         47.50         3.21 o
   0  -4  17        191.00        198.96         9.78 o
   1  -4  17        141.51        117.24         8.62 o
   2  -4  17        101.31         88.90         4.59 o
   3  -4  17          1.49          2.45         2.99 o
   4  -4  17        179.32        179.12        10.03 o
   5  -4  17         10.83          3.61         9.07 o
  -5  -3  17        106.38         96.25        15.59 o
  -4  -3  17        483.53        462.49        20.57 o
  -3  -3  17        273.82        271.29        18.59 o
  -2  -3  17        340.80        341.36        24.42 o
  -1  -3  17        550.11        569.92        14.78 o
   0  -3  17        159.24        153.27         8.64 o
   1  -3  17         19.05         22.30         4.47 o
   2  -3  17          2.50          3.13         5.48 o
   3  -3  17          9.51          7.42         2.96 o
   4  -3  17        193.11        160.11         7.97 o
   5  -3  17          1.56         -2.28         8.78 o
  -5  -2  17          1.64         -7.20         7.20 o
  -4  -2  17        131.57         95.00        13.79 o
  -3  -2  17        121.70        129.31        17.99 o
  -2  -2  17        497.36        479.44        12.89 o
  -1  -2  17       1174.92       1198.12        33.17 o
   0  -2  17         30.83         25.55         4.75 o
   1  -2  17        921.37        906.32        26.88 o
   2  -2  17         68.97         53.53         5.96 o
   3  -2  17         19.19         19.18         3.20 o
   4  -2  17         43.46         27.14         8.74 o
   5  -2  17          6.71         -8.13         8.76 o
  -5  -1  17         88.16         95.75        11.39 o
  -4  -1  17        401.82        389.69        18.53 o
  -3  -1  17         59.34         60.33         3.78 o
  -2  -1  17         29.21         29.06         3.38 o
  -1  -1  17        271.60        266.95        11.57 o
   0  -1  17        386.73        433.64        14.98 o
   1  -1  17         14.99          8.13         4.13 o
   2  -1  17         12.61         16.21         6.50 o
   3  -1  17         20.40         22.42         3.64 o
   4  -1  17         19.47         17.90         3.92 o
   5  -1  17        154.22        216.48        28.78 o
  -5   0  17        136.21        127.86        33.88 o
  -4   0  17        261.49        279.70        17.69 o
  -3   0  17          0.38          0.27         2.39 o
  -2   0  17        438.41        465.68        21.83 o
  -1   0  17        274.21        264.81        13.06 o
   0   0  17        153.63        206.05         9.68 o
   1   0  17          8.48         12.43         4.72 o
   2   0  17        114.81        131.07         8.95 o
   3   0  17        164.99        166.24        30.88 o
   4   0  17          0.86         -2.52         4.47 o
  -5   1  17         85.17         97.41        10.76 o
  -4   1  17        110.46        110.46        24.89 o
  -3   1  17         35.86         46.73         4.49 o
  -2   1  17         37.07         39.46         2.93 o
  -1   1  17         65.64         62.47         5.47 o
   0   1  17        978.27       1011.89        29.28 o
   1   1  17         23.49         43.12         5.52 o
   2   1  17         36.32         41.59         5.99 o
   3   1  17        179.08        147.38        14.99 o
   4   1  17          0.43          0.58         4.13 o
  -5   2  17        152.46        131.23        12.37 o
  -4   2  17         58.78         61.07         8.20 o
  -3   2  17        505.93        541.15        21.90 o
  -2   2  17         59.53         57.03         4.31 o
  -1   2  17         39.50         43.39         5.02 o
   0   2  17        390.50        406.27        14.83 o
   1   2  17         11.59          9.21         6.03 o
   2   2  17         50.95         64.90         7.60 o
   3   2  17        140.34        129.05        22.19 o
   4   2  17        107.63         77.92         8.64 o
  -5   3  17        124.60        124.37         9.82 o
  -4   3  17         64.81         69.50         4.36 o
  -3   3  17        136.58        124.84         5.74 o
  -2   3  17         52.49         44.42         2.87 o
  -1   3  17         20.05         15.16         4.15 o
   0   3  17          0.02         -2.87         4.19 o
   1   3  17        196.75        191.47        11.24 o
   2   3  17          6.19          7.08         5.54 o
   3   3  17        413.78        385.91        18.78 o
   4   3  17         53.87         57.57        14.99 o
  -5   4  17         50.06         66.24        22.49 o
  -4   4  17         17.21         17.98         5.34 o
  -3   4  17        300.67        290.34         8.90 o
  -2   4  17        314.13        312.52        11.08 o
  -1   4  17        135.05        126.07         7.42 o
   0   4  17         42.62         47.22         5.84 o
   1   4  17        136.56        147.86         9.61 o
   2   4  17        176.95        161.07        11.04 o
   3   4  17        298.61        310.26        19.19 o
   4   4  17        140.36        133.12        19.19 o
  -4   5  17        101.75         98.32         7.71 o
  -3   5  17        159.78        165.00        10.26 o
  -2   5  17         53.12         51.58         4.20 o
  -1   5  17         16.63         18.20         6.74 o
   0   5  17          0.01         -3.09         6.75 o
   1   5  17         18.68         23.31         5.72 o
   2   5  17         29.16         16.87         6.09 o
   3   5  17          0.85         -8.99         8.99 o
  -4   6  17         11.43         -2.40        13.79 o
  -3   6  17        146.86        162.68        14.66 o
  -2   6  17         12.51         13.26         3.89 o
  -1   6  17        224.48        244.17        12.69 o
   0   6  17          0.16         -2.60         5.72 o
   1   6  17          7.26          5.53         8.66 o
   2   6  17        222.85        219.23        13.92 o
   3   6  17          5.61          1.07        17.69 o
  -4   7  17         53.51         31.18        14.99 o
  -3   7  17        110.88        100.14        16.19 o
  -2   7  17          5.05          8.19         4.07 o
  -1   7  17         91.27         85.45         7.84 o
   0   7  17        320.67        336.02        15.75 o
   1   7  17        162.78        163.67        14.55 o
   2   7  17         46.85         71.76         8.78 o
  -3   8  17         38.69         30.58        13.79 o
  -2   8  17        438.69        475.31        22.87 o
  -1   8  17          0.17         -1.99         8.95 o
   0   8  17         96.38         88.72         9.25 o
   1   8  17        102.91        102.61        10.17 o
   2   8  17          5.85         -7.50         8.48 o
  -2   9  17         31.03         33.20         9.30 o
  -1   9  17         61.07         54.63        12.29 o
   0   9  17         89.44         96.48        10.03 o
   1   9  17         13.73         28.66         9.48 o
  -1  10  17         14.45         16.53        16.79 o
   0  10  17         20.26         20.39        16.79 o
  -1 -16  18         45.75         42.13         7.88 o
   0 -16  18        140.59        141.26        12.93 o
   1 -16  18          3.23         -8.07         8.07 o
  -2 -15  18         19.94         34.37        13.19 o
  -1 -15  18          3.86         -0.15         6.17 o
   0 -15  18         11.78         12.56        12.89 o
   1 -15  18         84.18         92.38        11.69 o
   2 -15  18          0.01         -8.40        14.39 o
  -3 -14  18         29.87         53.51         9.29 o
  -2 -14  18          6.39          5.29         8.10 o
  -1 -14  18         17.27         15.38         5.54 o
   0 -14  18          2.52          2.54         6.25 o
   1 -14  18         47.77         53.09         7.98 o
   2 -14  18         19.03        -10.79        11.99 o
   3 -14  18          6.21         20.39        15.59 o
  -3 -13  18          1.03          2.20         5.44 o
  -2 -13  18        274.81        286.33        14.51 o
  -1 -13  18          4.29         11.52         4.61 o
   0 -13  18         44.17         34.67         5.14 o
   1 -13  18         27.05         23.36         5.17 o
   2 -13  18        134.06        126.59        11.18 o
   3 -13  18         60.00         76.76        16.19 o
  -4 -12  18         15.34         26.39         8.99 o
  -3 -12  18          1.04          7.35         4.49 o
  -2 -12  18         43.90         42.52         4.93 o
  -1 -12  18         12.70         18.12         4.17 o
   0 -12  18         31.35         36.06         4.77 o
   1 -12  18         15.21          5.16         4.86 o
   2 -12  18        294.19        311.18        14.06 o
   3 -12  18         10.60         12.59         6.22 o
  -4 -11  18          0.01         -7.20         7.20 o
  -3 -11  18         27.14         42.97         4.28 o
  -2 -11  18         52.21         38.47         4.44 o
  -1 -11  18         84.27         78.86         5.29 o
   0 -11  18         75.28         80.29         5.83 o
   1 -11  18       1154.05       1104.84        31.51 o
   2 -11  18         18.53         15.50         4.99 o
   3 -11  18         32.29         31.03         6.18 o
   4 -11  18        198.77        169.70        23.39 o
  -4 -10  18         86.20        102.21        11.08 o
  -3 -10  18         91.96        100.30         6.58 o
  -2 -10  18         91.21        105.58         6.04 o
  -1 -10  18        734.62        703.29        30.73 o
   0 -10  18         25.53         30.04         3.63 o
   1 -10  18          4.15          4.59         3.47 o
   2 -10  18        434.56        416.20        15.51 o
   3 -10  18          7.20         14.83         5.46 o
   4 -10  18          0.19         -0.12         7.45 o
  -4  -9  18         63.39         52.42         7.53 o
  -3  -9  18         28.45         32.27         3.72 o
  -2  -9  18        287.69        268.54        10.99 o
  -1  -9  18        611.63        632.09        16.56 o
   0  -9  18        261.12        278.78        12.19 o
   1  -9  18        798.30        779.45        23.91 o
   2  -9  18         93.78         66.38         9.89 o
   3  -9  18         13.36         20.28         5.01 o
   4  -9  18         30.69         38.46         8.60 o
  -5  -8  18        141.73        179.97        29.08 o
  -4  -8  18          8.15         11.73         5.84 o
  -3  -8  18          0.03         -3.55         4.33 o
  -2  -8  18        325.61        318.38         9.48 o
  -1  -8  18         25.55         27.78         3.78 o
   0  -8  18         73.19         86.60         5.02 o
   1  -8  18         96.93         86.85         6.11 o
   2  -8  18          1.15         -3.37         3.37 o
   3  -8  18         61.42         58.43         5.28 o
   4  -8  18         13.52         11.49         5.82 o
  -5  -7  18         65.93         76.83        10.79 o
  -4  -7  18         93.34        120.63        10.51 o
  -3  -7  18         36.48         35.05         3.46 o
  -2  -7  18         23.29         36.67         3.48 o
  -1  -7  18         10.48          7.74         2.46 o
   0  -7  18          2.97          3.18         2.46 o
   1  -7  18        148.27        144.03         7.14 o
   2  -7  18         36.10         34.00         3.86 o
   3  -7  18         24.94         24.46         4.51 o
   4  -7  18          2.28          6.70         7.24 o
  -5  -6  18          2.06         -9.46        10.79 o
  -4  -6  18        183.53        157.90        11.67 o
  -3  -6  18        211.98        206.84        11.97 o
  -2  -6  18        132.81        146.00         6.16 o
  -1  -6  18         20.06         12.14         2.18 o
   0  -6  18        900.86        874.06        19.69 o
   1  -6  18         15.27         14.25         2.91 o
   2  -6  18        192.15        179.44         7.86 o
   3  -6  18          2.49          8.31         4.54 o
   4  -6  18         40.77         41.68         5.10 o
  -5  -5  18        146.81        168.70        18.59 o
  -4  -5  18          5.80         11.75         6.30 o
  -3  -5  18         14.84         21.13         4.88 o
  -2  -5  18          1.05         -0.32         2.31 o
  -1  -5  18        126.56        131.29         7.09 o
   0  -5  18          0.90          1.50         2.60 o
   1  -5  18        565.74        568.59        15.73 o
   2  -5  18         11.52          7.47         5.28 o
   3  -5  18         26.97         27.04         4.02 o
   4  -5  18         52.43         64.14         5.29 o
  -5  -4  18        199.13        218.82        16.40 o
  -4  -4  18         92.70         85.63         8.43 o
  -3  -4  18        386.81        398.57        23.09 o
  -2  -4  18       1238.72       1253.61        29.81 o
  -1  -4  18        133.70        126.39         7.01 o
   0  -4  18         24.09         17.54         4.61 o
   1  -4  18          1.02          4.08         6.76 o
   2  -4  18        101.55        101.21        13.11 o
   3  -4  18        291.80        269.26        15.58 o
   4  -4  18          0.02          7.88         4.03 o
  -5  -3  18         89.62        128.33        17.99 o
  -4  -3  18         20.22         24.29         8.40 o
  -3  -3  18        173.73        161.09        10.53 o
  -2  -3  18        332.28        355.35        10.11 o
  -1  -3  18         21.96         18.75         4.14 o
   0  -3  18        856.95        892.93        37.04 o
   1  -3  18         91.59         79.10         6.69 o
   2  -3  18        321.74        305.00        28.92 o
   3  -3  18          5.49          6.37         2.43 o
   4  -3  18         43.33         53.40         8.77 o
  -5  -2  18         81.77         90.39        10.50 o
  -4  -2  18          1.58         -1.40        11.69 o
  -3  -2  18        371.66        372.60        13.24 o
  -2  -2  18        210.67        196.07         6.82 o
  -1  -2  18        850.10        810.81        53.41 o
   0  -2  18         47.65         55.02         7.03 o
   1  -2  18        338.14        315.03        15.78 o
   2  -2  18          4.47         -4.98         4.98 o
   3  -2  18         36.33         34.78         7.62 o
   4  -2  18         58.76         54.02         5.93 o
  -5  -1  18          5.01         -0.79         8.20 o
  -4  -1  18        614.76        632.57        26.13 o
  -3  -1  18          1.63          5.88         2.61 o
  -2  -1  18        405.02        421.64        11.66 o
  -1  -1  18         88.59         77.09         9.25 o
   0  -1  18          7.24          9.96         4.47 o
   1  -1  18          7.16         22.27         5.64 o
   2  -1  18        286.66        267.13        15.25 o
   3  -1  18          5.22          4.20         6.63 o
   4  -1  18         32.19         30.35         5.31 o
  -5   0  18         21.78         29.01         8.93 o
  -4   0  18          9.90         15.82         6.43 o
  -3   0  18        189.95        175.47         6.86 o
  -2   0  18        166.87        180.88         5.59 o
  -1   0  18          5.86          5.65         3.97 o
   0   0  18         16.18         44.12        14.39 o
   1   0  18        186.47        177.95        10.37 o
   2   0  18          0.02         15.11         8.10 o
   3   0  18        230.18        242.33        17.39 o
   4   0  18         20.06         28.47         7.63 o
  -5   1  18         11.41         -5.78         8.78 o
  -4   1  18        128.63        160.89        24.59 o
  -3   1  18        146.30        133.05         5.68 o
  -2   1  18        803.02        782.42        57.27 o
  -1   1  18         97.95         92.35         7.03 o
   0   1  18          1.41          7.06         4.49 o
   1   1  18         91.53        116.74        12.77 o
   2   1  18          0.00         -1.03         6.05 o
   3   1  18          3.46          4.97         7.17 o
   4   1  18          0.39         16.79        13.79 o
  -5   2  18         35.72         42.56        13.79 o
  -4   2  18          7.86          1.19         5.55 o
  -3   2  18          4.99          4.19         3.38 o
  -2   2  18        277.75        305.22        14.52 o
  -1   2  18        395.62        400.18        14.88 o
   0   2  18        413.87        402.97        21.91 o
   1   2  18          8.04          6.60         5.94 o
   2   2  18        131.34        144.29        24.29 o
   3   2  18         20.51          6.46         7.49 o
   4   2  18         71.36         32.38        14.99 o
  -4   3  18         35.86         48.38         6.75 o
  -3   3  18          5.12          4.04         3.98 o
  -2   3  18         67.28         54.35         5.73 o
  -1   3  18          9.67         11.01         4.72 o
   0   3  18       1147.25       1184.46        39.32 o
   1   3  18          6.48          2.61         5.28 o
   2   3  18       1650.04       1764.70        71.66 o
   3   3  18        332.71        365.63        24.29 o
  -4   4  18          6.99         -0.50         7.63 o
  -3   4  18        213.64        227.10        12.43 o
  -2   4  18          5.60          1.43         5.04 o
  -1   4  18        148.73        157.35         9.85 o
   0   4  18         14.62         13.60         5.16 o
   1   4  18         14.11         14.68         6.33 o
   2   4  18        303.84        315.81        15.95 o
   3   4  18          3.25         -3.41        14.09 o
  -4   5  18        134.92        127.78        12.89 o
  -3   5  18         89.03         72.97         6.41 o
  -2   5  18        355.25        389.81        14.45 o
  -1   5  18        151.72        158.28        10.36 o
   0   5  18          1.69         -5.47         5.47 o
   1   5  18        278.18        301.75        13.99 o
   2   5  18        105.89        119.78        11.43 o
   3   5  18          0.02          3.33         8.68 o
  -4   6  18         15.78         27.58        16.79 o
  -3   6  18         17.32         13.43         6.99 o
  -2   6  18          2.28         -4.03         4.03 o
  -1   6  18        271.18        279.76        32.87 o
   0   6  18        170.24        149.90        18.79 o
   1   6  18        100.65        101.04         8.88 o
   2   6  18          1.25          0.39         7.84 o
  -3   7  18         82.43         90.55        16.79 o
  -2   7  18         70.94         84.22         9.76 o
  -1   7  18          0.11         -2.87         6.72 o
   0   7  18         45.25         28.68        14.11 o
   1   7  18          0.83         -3.16         7.87 o
   2   7  18         78.88         96.97        11.61 o
  -2   8  18        352.66        381.38        32.98 o
  -1   8  18         17.61         27.49        12.59 o
   0   8  18         15.02         18.74         8.38 o
   1   8  18         29.07         28.11         9.72 o
  -1   9  18        169.48        148.39        13.49 o
   0   9  18         41.13         51.99        10.95 o
  -1 -16  19         66.90         61.54        17.09 o
   0 -16  19          2.16          6.27         7.63 o
   1 -16  19         12.79         21.59        15.59 o
  -2 -15  19          6.62          6.03         7.08 o
  -1 -15  19          0.63          1.56         6.54 o
   0 -15  19         33.80         47.33         8.08 o
   1 -15  19          0.14         10.41        10.49 o
   2 -15  19         13.97         38.38        16.19 o
  -2 -14  19         25.53         25.42         6.88 o
  -1 -14  19          4.38          6.75         6.17 o
   0 -14  19        163.34        186.97        11.54 o
   1 -14  19          6.47          4.59         5.76 o
   2 -14  19         18.51          8.99        13.79 o
  -3 -13  19         46.60         78.32         8.20 o
  -2 -13  19         21.89         23.73         6.60 o
  -1 -13  19        104.78        114.19         8.26 o
   0 -13  19          0.66          3.00         5.37 o
   1 -13  19          0.06         -1.68         6.33 o
   2 -13  19        194.40        188.01        13.95 o
   3 -13  19          2.58          7.20        14.99 o
  -3 -12  19         38.36         46.21         5.94 o
  -2 -12  19        119.07        126.38         8.30 o
  -1 -12  19         19.31         29.32         4.85 o
   0 -12  19          3.34          4.92         4.29 o
   1 -12  19          2.04         11.53         4.69 o
   2 -12  19         75.61         75.71         8.99 o
   3 -12  19        155.07        150.73        16.49 o
  -4 -11  19          0.14         -3.44        13.79 o
  -3 -11  19         26.27         30.76         5.24 o
  -2 -11  19          3.46          7.72         3.90 o
  -1 -11  19         28.53         13.41         4.29 o
   0 -11  19         79.79         77.57         6.09 o
   1 -11  19          0.01         -0.64         4.14 o
   2 -11  19        293.41        306.48        13.55 o
   3 -11  19         56.81         58.64         7.26 o
  -4 -10  19        113.14        163.37        13.08 o
  -3 -10  19        332.91        337.49        12.12 o
  -2 -10  19        563.18        522.53        22.99 o
  -1 -10  19        497.33        491.67        13.99 o
   0 -10  19         33.48         26.25         7.18 o
   1 -10  19        276.38        273.15        14.39 o
   2 -10  19        133.09        128.36         8.62 o
   3 -10  19        248.44        265.09        13.35 o
   4 -10  19         65.61         80.79        18.29 o
  -4  -9  19          0.17         -1.62        11.09 o
  -3  -9  19         18.83         34.34         3.94 o
  -2  -9  19          0.91          3.82         3.42 o
  -1  -9  19        202.99        152.08         7.08 o
   0  -9  19         23.09         24.66         3.64 o
   1  -9  19        184.26        159.55        10.62 o
   2  -9  19         77.55         76.78        19.19 o
   3  -9  19        145.32        152.27         8.32 o
   4  -9  19         75.61         68.16        12.53 o
  -4  -8  19        276.10        338.03        18.19 o
  -3  -8  19         10.77         21.99         4.85 o
  -2  -8  19        283.41        280.38         9.81 o
  -1  -8  19          5.62          3.88         3.03 o
   0  -8  19        134.45        114.89         5.99 o
   1  -8  19          1.66         -2.55         3.92 o
   2  -8  19         35.58         41.69         5.00 o
   3  -8  19          5.40          7.27         4.40 o
   4  -8  19          0.17          5.89        10.32 o
  -5  -7  19          8.01          2.17         8.17 o
  -4  -7  19         10.39          9.61         9.29 o
  -3  -7  19          3.56          2.40         2.56 o
  -2  -7  19        152.99        133.76         8.05 o
  -1  -7  19          5.76          8.95         2.57 o
   0  -7  19         13.63         17.28         2.95 o
   1  -7  19         55.51         43.80         6.79 o
   2  -7  19        175.40        211.68        10.18 o
   3  -7  19          3.56         18.56         9.05 o
   4  -7  19        107.25         93.09        11.51 o
  -5  -6  19          0.71          8.44         8.53 o
  -4  -6  19         21.56         33.02         6.85 o
  -3  -6  19          0.41         -2.35         4.34 o
  -2  -6  19         33.44         31.67         3.30 o
  -1  -6  19        459.19        432.78        12.63 o
   0  -6  19         26.79         12.59         3.29 o
   1  -6  19         60.48         66.96         5.06 o
   2  -6  19         79.15         82.72         5.83 o
   3  -6  19          1.24          1.74         3.69 o
   4  -6  19          3.96         -8.32         8.32 o
  -5  -5  19        105.41        114.78        18.29 o
  -4  -5  19         11.47         11.01         6.25 o
  -3  -5  19        654.74        639.08        36.28 o
  -2  -5  19        170.29        153.11         6.75 o
  -1  -5  19        512.18        493.88        13.84 o
   0  -5  19          6.04          6.83         4.77 o
   1  -5  19          9.02         11.49         5.37 o
   2  -5  19         56.17         58.97         4.61 o
   3  -5  19        130.53        113.15         6.80 o
   4  -5  19        175.22        185.50        13.74 o
  -5  -4  19         64.44         51.66        13.49 o
  -4  -4  19          0.51          6.92         8.70 o
  -3  -4  19         66.58         75.13        14.09 o
  -2  -4  19         39.07         42.56         3.53 o
  -1  -4  19         88.82         87.67         5.45 o
   0  -4  19        240.40        226.41        11.49 o
   1  -4  19        135.94        141.71        10.50 o
   2  -4  19        172.38        193.91        14.16 o
   3  -4  19         31.11         25.77         3.16 o
   4  -4  19         15.15          6.41         5.87 o
  -5  -3  19        266.96        293.35        19.01 o
  -4  -3  19        200.57        194.89        17.99 o
  -3  -3  19         10.33         14.31         4.40 o
  -2  -3  19          7.47          9.67         2.39 o
  -1  -3  19         35.71         32.91         5.39 o
   0  -3  19         15.78         16.09         4.82 o
   1  -3  19          5.99          4.17         5.05 o
   2  -3  19         51.35         64.83         8.62 o
   3  -3  19         43.75         42.98         8.62 o
   4  -3  19         12.90        -10.09        12.29 o
  -5  -2  19          0.18          1.34        18.59 o
  -4  -2  19          4.73          5.85        10.19 o
  -3  -2  19          0.07          0.08         2.86 o
  -2  -2  19        246.39        276.35        13.07 o
  -1  -2  19        400.30        389.93        14.41 o
   0  -2  19          3.48          3.33         4.70 o
   1  -2  19         31.90         26.81         5.72 o
   2  -2  19         17.70          9.16         6.91 o
   3  -2  19         19.26         38.29        11.39 o
   4  -2  19         15.80          7.87        17.99 o
  -5  -1  19          4.29         -2.91         8.99 o
  -4  -1  19         32.87         46.72        11.69 o
  -3  -1  19          9.31         10.25         2.95 o
  -2  -1  19        112.31        103.90         4.02 o
  -1  -1  19         95.94         83.08         8.40 o
   0  -1  19        141.36        129.07         8.73 o
   1  -1  19        538.34        556.11        19.59 o
   2  -1  19         90.14         93.18         9.72 o
   3  -1  19        116.29         78.93         9.51 o
   4  -1  19          0.24         -1.80        14.39 o
  -5   0  19        240.47        247.78        28.48 o
  -4   0  19        309.65        274.46        21.89 o
  -3   0  19         12.19         12.21         3.28 o
  -2   0  19        360.65        382.17        18.35 o
  -1   0  19         81.87         79.57         7.68 o
   0   0  19          2.55         32.37         5.63 o
   1   0  19          0.56          4.80         6.36 o
   2   0  19          6.06          5.29         6.91 o
   3   0  19          9.28          9.32         7.88 o
   4   0  19        117.88        123.53        20.39 o
  -4   1  19         38.46         32.33         9.89 o
  -3   1  19          3.32          7.90         3.95 o
  -2   1  19        303.39        345.92        19.81 o
  -1   1  19         40.65         33.14         6.54 o
   0   1  19        363.86        378.88        15.13 o
   1   1  19          0.64         -4.64         6.56 o
   2   1  19         28.00         34.12         8.02 o
   3   1  19         30.97         32.84         8.62 o
  -4   2  19         71.99         67.76         9.08 o
  -3   2  19         50.28         52.31         9.47 o
  -2   2  19          9.20         12.11         4.93 o
  -1   2  19         71.75         73.21        12.59 o
   0   2  19         72.48         68.57         8.20 o
   1   2  19          0.31         -3.42         6.56 o
   2   2  19        244.60        247.32        16.29 o
   3   2  19        235.28        261.51        17.72 o
  -4   3  19         88.65         65.14        15.89 o
  -3   3  19          8.28          4.23         3.28 o
  -2   3  19        173.18        193.33        10.98 o
  -1   3  19         22.03         16.34         8.59 o
   0   3  19          0.31         -1.90         5.77 o
   1   3  19        619.17        612.96        22.24 o
   2   3  19        109.52        113.13        11.02 o
   3   3  19          2.22         -1.71         8.35 o
  -4   4  19          3.66          1.37         8.64 o
  -3   4  19          1.47         -0.90        13.19 o
  -2   4  19        195.87        206.41        12.06 o
  -1   4  19        252.71        259.95        13.39 o
   0   4  19         20.95         35.88         6.95 o
   1   4  19        157.87        161.41        13.40 o
   2   4  19         81.59         54.27         8.90 o
   3   4  19         57.02         64.89        19.79 o
  -3   5  19        166.99        178.70        24.59 o
  -2   5  19         12.46         19.19        11.09 o
  -1   5  19         54.64         54.57         7.50 o
   0   5  19          0.05         -6.51         6.51 o
   1   5  19         18.80          9.47         7.54 o
   2   5  19          8.58          7.80         8.48 o
  -3   6  19          8.61          3.60        14.39 o
  -2   6  19          1.65         -8.60        10.49 o
  -1   6  19         35.18         30.04         7.59 o
   0   6  19         32.57         31.01         7.91 o
   1   6  19          6.19          4.62         7.69 o
   2   6  19         18.62         32.08        10.18 o
  -2   7  19         13.27         12.59        13.19 o
  -1   7  19          0.14         -8.50         8.50 o
   0   7  19          3.62         -1.76         7.89 o
   1   7  19         17.76         11.76         9.72 o
  -1   8  19         85.44         99.45        11.67 o
   0   8  19          5.26          0.60        14.99 o
  -1 -15  20        158.03        205.08        14.16 o
   0 -15  20          1.45          4.77         7.53 o
   1 -15  20          5.59         14.75         8.93 o
  -2 -14  20         86.06         87.16        19.79 o
  -1 -14  20          5.65          7.35         7.20 o
   0 -14  20         11.51         11.36         6.08 o
   1 -14  20          0.01         -6.15         6.15 o
   2 -14  20          0.47         -2.40        13.79 o
  -2 -13  20        112.88         99.35         8.62 o
  -1 -13  20         29.12         35.81         5.73 o
   0 -13  20         17.10          4.20         8.34 o
   1 -13  20         24.46         30.92         6.86 o
   2 -13  20         12.20         15.30         7.63 o
  -3 -12  20          4.68          6.00         7.80 o
  -2 -12  20        311.40        397.26        15.27 o
  -1 -12  20         24.41         24.72         4.91 o
   0 -12  20         83.76         77.62         6.69 o
   1 -12  20        107.42        106.00         8.01 o
   2 -12  20         53.77         63.57         8.17 o
   3 -12  20          0.32          8.99        17.99 o
  -3 -11  20         13.13         10.74         5.95 o
  -2 -11  20          2.74          1.84         4.66 o
  -1 -11  20         93.42        101.56         8.29 o
   0 -11  20         31.36         32.36         4.92 o
   1 -11  20         28.79         10.19        10.19 o
   2 -11  20         47.28         60.78        12.29 o
   3 -11  20        200.38        148.72        21.59 o
  -4 -10  20          0.26          4.60        13.79 o
  -3 -10  20        117.00        122.29         8.59 o
  -2 -10  20         20.03         30.04         4.53 o
  -1 -10  20        144.58        126.31         8.29 o
   0 -10  20         45.38         57.27         5.73 o
   1 -10  20        188.66        198.55        13.07 o
   2 -10  20        155.14        139.43        12.51 o
   3 -10  20        280.89        305.42        18.19 o
  -4  -9  20          6.36          7.10         6.58 o
  -3  -9  20         39.43         45.41         4.88 o
  -2  -9  20          6.12          6.47         3.47 o
  -1  -9  20          1.10          1.53         3.17 o
   0  -9  20        198.29        171.54        10.75 o
   1  -9  20        262.34        249.73        13.76 o
   2  -9  20        206.67        224.71        11.52 o
   3  -9  20          4.01         -5.95         8.29 o
  -4  -8  20          0.05         -6.09         6.90 o
  -3  -8  20          2.16          6.36         3.35 o
  -2  -8  20         15.18         11.65         3.37 o
  -1  -8  20        160.37        152.30         6.69 o
   0  -8  20        184.05        195.02         8.37 o
   1  -8  20          0.41         -2.96         4.06 o
   2  -8  20        181.50        195.61        10.40 o
   3  -8  20         99.52         94.98        10.31 o
  -4  -7  20          5.17         -3.85         6.04 o
  -3  -7  20          4.86          4.04         2.86 o
  -2  -7  20        256.65        247.05         9.02 o
  -1  -7  20          1.82          2.67         2.94 o
   0  -7  20         12.77         18.11         3.12 o
   1  -7  20         23.32         32.38         4.62 o
   2  -7  20          4.91          4.67         4.63 o
   3  -7  20        281.80        282.70        19.63 o
   4  -7  20         12.73         18.83        10.37 o
  -4  -6  20          3.96          1.76         5.95 o
  -3  -6  20         51.61         44.66         3.20 o
  -2  -6  20          1.91          3.01         2.77 o
  -1  -6  20          2.07          0.45         4.41 o
   0  -6  20        664.53        611.98        20.83 o
   1  -6  20        237.40        243.25        16.29 o
   2  -6  20         69.14         65.54         5.74 o
   3  -6  20        123.46        122.43        11.95 o
   4  -6  20          0.00          8.51        23.39 o
  -4  -5  20         92.34        121.82        15.29 o
  -3  -5  20          3.53          5.23         8.40 o
  -2  -5  20         44.96         38.68         5.71 o
  -1  -5  20         10.67         10.14         5.44 o
   0  -5  20        132.12        124.77         8.83 o
   1  -5  20         17.88         11.19         6.99 o
   2  -5  20         96.62         97.13         9.96 o
   3  -5  20         14.26         18.34         6.30 o
   4  -5  20        158.38        143.32        20.99 o
  -4  -4  20        108.93        105.30        17.09 o
  -3  -4  20        187.62        161.26        10.48 o
  -2  -4  20         40.65         37.20         3.59 o
  -1  -4  20        215.18        202.99        11.09 o
   0  -4  20        213.53        211.88        11.60 o
   1  -4  20        149.38        152.97        13.57 o
   2  -4  20        257.35        244.12        16.74 o
   3  -4  20          0.14         -7.92         7.92 o
   4  -4  20          4.26        -11.99        14.99 o
  -4  -3  20        130.04        129.26        13.79 o
  -3  -3  20          0.42          1.27         2.53 o
  -2  -3  20        369.75        396.76        11.52 o
  -1  -3  20        158.12        152.54        10.23 o
   0  -3  20        125.48        119.80        16.29 o
   1  -3  20         77.99         61.97         8.68 o
   2  -3  20         12.00          2.10        11.69 o
   3  -3  20         27.70          2.37        11.39 o
   4  -3  20         99.91         98.34        19.79 o
  -4  -2  20          9.34          1.29         9.29 o
  -3  -2  20         93.30        103.60         7.01 o
  -2  -2  20         42.73         36.84         5.01 o
  -1  -2  20        271.12        274.17        12.33 o
   0  -2  20        262.75        268.06        13.02 o
   1  -2  20         11.65          0.00         7.80 o
   2  -2  20         26.53         30.14        15.89 o
   3  -2  20         25.69         35.55        13.49 o
   4  -2  20         88.01         79.75        17.99 o
  -4  -1  20          9.17          5.35         8.70 o
  -3  -1  20        114.56        117.70         6.00 o
  -2  -1  20         54.90         55.20         5.44 o
  -1  -1  20         60.18         57.53         8.75 o
   0  -1  20        132.10        151.33        14.69 o
   1  -1  20          8.90         -2.34         9.29 o
   2  -1  20        202.60        229.29        18.29 o
   3  -1  20          1.28         -8.11        15.29 o
  -4   0  20         36.22         48.08        17.09 o
  -3   0  20         91.00        109.30         6.97 o
  -2   0  20          9.64          9.68         7.50 o
  -1   0  20         58.42         72.91         7.57 o
   0   0  20         17.44         28.31         8.70 o
   1   0  20        124.25        160.62        20.69 o
   2   0  20          3.98          3.03         8.02 o
   3   0  20        131.51        156.92        13.97 o
  -4   1  20         94.31         93.64         9.87 o
  -3   1  20        262.02        287.50         9.93 o
  -2   1  20        305.75        314.16        13.14 o
  -1   1  20          2.51         -0.72         5.88 o
   0   1  20         56.96         59.70         7.92 o
   1   1  20         56.04         70.22         9.30 o
   2   1  20        101.54        105.36        10.60 o
   3   1  20         60.74         89.69        11.18 o
  -4   2  20          6.96         -1.05         7.88 o
  -3   2  20        321.43        352.09        20.33 o
  -2   2  20         33.10         26.65         6.63 o
  -1   2  20          0.01          3.98         6.32 o
   0   2  20          2.01         -2.21         6.63 o
   1   2  20         33.06         40.15         8.48 o
   2   2  20         59.84         71.71         9.96 o
   3   2  20         12.08         20.18         9.20 o
  -4   3  20        145.57        122.93        19.79 o
  -3   3  20          2.66        -11.39        11.39 o
  -2   3  20        142.00         95.95        14.99 o
  -1   3  20          1.03         -0.85         5.75 o
   0   3  20        254.61        271.19        17.09 o
   1   3  20          5.26          8.35         7.84 o
   2   3  20          0.06          3.25         8.68 o
  -3   4  20         48.51         25.79        12.59 o
  -2   4  20          6.61          1.55         7.32 o
  -1   4  20         61.99         79.69         8.11 o
   0   4  20         14.09         28.82         7.41 o
   1   4  20          2.31          8.96         7.47 o
   2   4  20         37.53         21.01         9.53 o
  -3   5  20        185.41        196.09        26.98 o
  -2   5  20        175.52        211.08        26.39 o
  -1   5  20        121.97        104.10        11.09 o
   0   5  20         25.57         40.50         8.51 o
   1   5  20         27.12         33.75         9.65 o
  -2   6  20         41.59         41.38        15.59 o
  -1   6  20         95.52        101.22        11.09 o
   0   6  20        122.98        117.49        11.78 o
   1   6  20         37.91         26.09        10.49 o
  -1 -14  21          6.20          3.03         6.88 o
   0 -14  21        116.24        104.64         9.26 o
   1 -14  21          0.51         -6.07        12.29 o
  -2 -13  21          3.10         -5.71         6.08 o
  -1 -13  21        115.08        121.12         8.96 o
   0 -13  21         40.92         46.81         8.33 o
   1 -13  21        141.26        138.51        11.52 o
   2 -13  21         22.23         21.59        14.99 o
  -2 -12  21         60.76         59.85        14.99 o
  -1 -12  21         41.15         42.58         7.77 o
   0 -12  21         24.97         30.98         5.80 o
   1 -12  21         38.93         44.57         8.20 o
   2 -12  21         16.51         13.79        17.39 o
  -3 -11  21          6.26         10.24         5.67 o
  -2 -11  21         93.60         76.71         7.53 o
  -1 -11  21        250.60        246.96        17.36 o
   0 -11  21        132.55        139.62        10.62 o
   1 -11  21        185.23        190.51        13.69 o
   2 -11  21          3.21         10.19        15.59 o
  -3 -10  21         31.71         41.99         6.64 o
  -2 -10  21         60.63         79.00         7.45 o
  -1 -10  21          6.04          9.32         4.29 o
   0 -10  21        224.87        191.17        10.26 o
   1 -10  21        188.79        194.22        15.59 o
   2 -10  21         43.19         24.89        11.02 o
   3 -10  21         56.11         62.72        13.39 o
  -3  -9  21        230.01        236.05        10.86 o
  -2  -9  21          3.54          5.30         4.41 o
  -1  -9  21          0.18         -3.70         3.70 o
   0  -9  21         65.55         89.84         9.40 o
   1  -9  21         31.49         31.13        10.19 o
   2  -9  21         29.60         26.74         5.95 o
   3  -9  21        166.97        167.63        15.77 o
  -4  -8  21         11.20         16.18         7.07 o
  -3  -8  21         15.58         13.39         4.24 o
  -2  -8  21         84.67        101.73         7.96 o
  -1  -8  21         30.86         29.65         3.91 o
   0  -8  21          2.77          2.11         6.84 o
   1  -8  21        543.04        568.89        20.88 o
   2  -8  21         10.21         13.14         9.32 o
   3  -8  21         48.01         52.21         9.95 o
  -4  -7  21          0.11         -6.49         6.49 o
  -3  -7  21        299.25        302.41        11.51 o
  -2  -7  21        169.84        167.90         7.51 o
  -1  -7  21          0.07          1.78         3.38 o
   0  -7  21          6.62          4.90         4.12 o
   1  -7  21         49.33         65.56         6.42 o
   2  -7  21         14.84         36.89         9.53 o
   3  -7  21         40.47         33.97        10.76 o
  -4  -6  21        135.39        137.80        12.64 o
  -3  -6  21         38.67         47.98         9.89 o
  -2  -6  21         45.82         38.52         3.96 o
  -1  -6  21          9.96         12.85         3.44 o
   0  -6  21         11.55         24.89        12.29 o
   1  -6  21         42.67         40.55         8.45 o
   2  -6  21        111.40        112.93        14.39 o
   3  -6  21          1.83         15.43        11.39 o
  -4  -5  21         59.58         77.28         8.40 o
  -3  -5  21          4.77          3.94         3.44 o
  -2  -5  21         12.23          5.79         3.29 o
  -1  -5  21         21.38          8.51         9.07 o
   0  -5  21         31.13         27.54         8.20 o
   1  -5  21        132.70        126.80        11.23 o
   2  -5  21          1.45          1.45         9.59 o
   3  -5  21          6.19         -8.97         9.51 o
  -4  -4  21         84.09        106.70        20.69 o
  -3  -4  21          2.24          6.05         2.90 o
  -2  -4  21         25.69         17.31         5.14 o
  -1  -4  21        199.90        211.29        15.78 o
   0  -4  21         14.76         12.56         7.17 o
   1  -4  21        184.25        192.16        23.99 o
   2  -4  21        141.34        125.36        27.28 o
   3  -4  21         43.56         29.84        20.69 o
  -4  -3  21         23.35         28.20         7.32 o
  -3  -3  21        231.61        251.33         9.97 o
  -2  -3  21        293.17        294.95        14.34 o
  -1  -3  21        135.83        134.60         9.77 o
   0  -3  21        192.40        193.24        20.69 o
   1  -3  21          7.59         -6.42         7.17 o
   2  -3  21        283.67        299.80        18.78 o
   3  -3  21          4.54         10.66        14.99 o
  -4  -2  21         91.58         93.21        25.19 o
  -3  -2  21         79.16         69.54         8.33 o
  -2  -2  21         65.90         67.08         6.15 o
  -1  -2  21         82.23         68.49         6.88 o
   0  -2  21         75.61         49.32         9.59 o
   1  -2  21         20.80         21.26        10.19 o
   2  -2  21         23.23         29.13         8.87 o
   3  -2  21        264.32        286.27        19.44 o
  -4  -1  21          2.96         10.28         7.39 o
  -3  -1  21         56.16         61.47         5.11 o
  -2  -1  21        132.11        115.99        30.88 o
  -1  -1  21        573.29        612.11        27.88 o
   0  -1  21        162.41        164.85        13.66 o
   1  -1  21         60.61         61.86         9.48 o
   2  -1  21        111.23        128.98        12.08 o
   3  -1  21         18.77         17.50        12.89 o
  -4   0  21         40.60         55.77        16.19 o
  -3   0  21        228.00        249.55        12.46 o
  -2   0  21         64.94         52.37         6.47 o
  -1   0  21          8.73          2.00        13.19 o
   0   0  21         26.46         45.96        10.79 o
   1   0  21          0.48         12.06         7.77 o
   2   0  21         61.31         83.74        10.76 o
[truncated: 13,436 more chars]
